# Supplementary material for: Comprehensive identification, characterization and expression analyses of the class III POD gene family in water lily (Nymphaea colorata)
Source: Front Plant Sci. 2025 Jan 20;15:1524657. doi: 10.3389/fpls.2024.1524657 (PMC11788295; doi:10.3389/fpls.2024.1524657)
Supplement: Supplementary file 1 [file DataSheet1.zip]

Archive with 5 entries (5 files):
- Motif logos.jpg
- Supplementary Table 1.xlsx
- Supplementary Table 2.xlsx
- Supplementary Table 3.xlsx
- Supplementary Table 4.xlsx
