# Supplementary material for: Comprehensive identification, characterization and expression analyses of the class III POD gene family in water lily (Nymphaea colorata)
Source: Front Plant Sci. 2025 Jan 20;15:1524657. doi: 10.3389/fpls.2024.1524657 (PMC11788295; doi:10.3389/fpls.2024.1524657)
Supplement: Supplementary file 1 [file DataSheet1.zip › Supplementary Table 1.xlsx]

## Sheet: Sheet1
Table S1. List of the primers used in gene expression analysis.
Primer name	Sequence (5’-3’) F	Function
Nycol.K01490	F CCGTCTCTGGAGCTCTCTTC	RT-qPCR
	R GGATGTGCTGCTTCACGAAC
Nycol.K01489	F GTTGTTCTCTCAGGTGCCCA	RT-qPCR
	R GAAGGTCCTGAAACTCCCCG
Nycol.A02728	F TCTCGAAATGGCACCTCTTCA	RT-qPCR
	R GAAGTTCAGCATGGGAAGCG
Nycol.J00434	F GCTGACAGGAACTCAAGGGG	RT-qPCR
	R AAGCGGACACTTCCACACAA
Nycol.A01951	F GATGACGAGGAAGCGGACAT	RT-qPCR
	R GGCAAACTCCCTACGGAACA
Nycol.B00074	F AGATCATATGGTGCCCCCTT	RT-qPCR
	R GGTGGCATCTTACTTGTTACCCA
Nycol.H00999	F GATGACGAGGAAGCGGACAT	RT-qPCR
	R GGCAAACTCCCTACGGAACA
Nycol.E01136	F GGGGAGATCAGGAGGCTTTG	RT-qPCR
	R AGGAAATTGGATCGGTGGGAA
Nycol.J00416	F GTATCGTGATCACCCTCGCA	RT-qPCR
	R TAAATGGCCCAAGCATTAAACC
Nycol.J00463	F TGGAGTTGGCCTCAGTTGTT	RT-qPCR
	R AGAGTCCAGCAGCACAGATG
NcPOD-Actin	F ATGCGAAGACCACATTCACCT	RT-qPCR
	R CATCGTACTCTGCCTTCGCT
