# Supplementary material for: Comprehensive identification, characterization and expression analyses of the class III POD gene family in water lily (Nymphaea colorata)
Source: Front Plant Sci. 2025 Jan 20;15:1524657. doi: 10.3389/fpls.2024.1524657 (PMC11788295; doi:10.3389/fpls.2024.1524657)
Supplement: Supplementary file 1 [file DataSheet1.zip › Supplementary Table 2.xlsx]

## Sheet: Sheet1
Table S2 . Details of protein sequences of Nymphaea colorata, Nymphaea thermarum and Arabidopsis thaliana
Plant species	Transcript ID	Gene name	Protein sequences
	Nycol.F00339	NcPOD1	MAIFSRTVKMILVMGFLLATAVTCQQLSPSFYRNSCPQALAVIRNVVSKAVAEEPRMGASLLRLHFHDCFVNGCDGSVLLDDTPTFSGEKSAHANMGSTRGFDVIDKIKTAVDAACGGAIVSCADILAVAARDSVVLLGGPSWTVQLGRRDSRTASKDAANHNLPSPAADIAVLLSNFQSKGLDAQDLVALSGAHTIGLAQCRFFRNRIYNGTSMNPLFLSPLQSSCPAAGGDDNTAPLDVLTPMSFDTAYYANLLLNRGLLPSDQALLDGDLTSRAVRQYSLVPLLFSVDFTRAMVKLGNISPLTGTEGEIRQNCRKIN
	Nycol.A00072	NcPOD2	MARRAIILLCSISLLLDHSWGSLQVGFYSSTCPAAESIVRSAVRAAMTFDWTITAPLLRLHFHDCFVQGCEGSILIDGPTSEKTSRAHAGLRGFDVIDAAKSQLEQVCPGVVSCSDIVALAARDSVSMSGGPSYQVETGRRDGLASVASDASRMPDVNDPISVLKAKFAAKGLSASDLVLLSAGGHSIGTAACFFMTKRLYAFTPAGGSDRSINPAFLPALELTCPANGDVNVRLPLDQGSEFSFDKNILNNIRFGFAVLASDAQLYEDPSTRRVVDSYFGLRGGSVPDLSSSSFHRDFANAMVKMGRVGVKTGSQGEIRRVCSRFN
	Nycol.A02693	NcPOD3	MGSLAFVAFALLGLLGASHAQLKLGFYDHVCPQAERIVKGIVEEYVKHVPSLAPALIRLHFHDCFVRGCDASLLLNSTKNNIAEKDVAPSSSLRGFSFIDVVKSKLEEECPEVVSCADILTLAARDAIAAIGGPYWEVSTGRRDGTVSIGSEVFTNLPAPTFNFSTLKDRFAKKGLSAKDLTVLVGAHTIGHSHCSVVSNRLYNFTGKGDQDPSLDKFYAANLKKYKCKTPADKTTVLEMDPGSYRTFDNHYYVNVAKRRGLFSSDASLITDSFSKSYVHGIVSGSIDFLKEFALSAVKLSLVDVKTGNEGEIRKVCSVVNN
	Nycol.A03280	NcPOD4	MDFCNNFSTVSAVCIALMSFGFFTRVSHQLSVDFYSMSCPQLEQLVFSVTSQRFKEAPVSAPSTIRLFFHDCFVEGCDASILISGPGSEREAVDNEDLAPEAFESVGTAKAVVESKCPGVVSCADILAIAARDFVFLAGGPKYPVKKGRRDGRASLASEVKNNLPRSNSTVDDLLKLFASKGLNKTDLVALSGAHTIGFAHCRQFVPRLYNYNHTNRPDPLIEPRLLKALQMLCPRTGGNTDVVAPCDVTTPFNFDNVYYKNLEANMSLLASDQALFLDPRTRGLVRMLGKHMVTFFDAFTQAMDKMGSIGIKLGNEGEIRRNCSRHN
	Nycol.A02691	NcPOD5	MSSIPLLVFVLLGLLSSSQAQLRLGFYDHSCPQAESIVQVFVKEHIPNAPPLAAALLRLHFHDCFVRGCDASLLLNSTKDNQAEKDSQADMGMRGFDFIDAVKSKLEEACPGVVSCADVVALVARDAVVVIGGPYWNVPTGRRDGTVSLASETLNNIPPPTLSFSDLKDSFVKKNLSVKDLVILSGAHTIGITSCDFVTKRLYNFTGKGDQDPSLDKFYAANLKKYKCKTPADKTILEMDPGSFTTFDTHYYTNVVKRRGLFTTDGSLLTDSTARSYIDGILNGSIDFFKEFGLSMEKMGRIEVKTGTEGEIRKVCGVVNSSN
	Nycol.A01951	NcPOD6	MRALSRSMMVGIFITFCFSIQNSTHRRQDDGQGQRDSLFSSSAIAGNSNGNPDQLPGLQYDFYREACPEAEFVIRKTVQDFVTKRSDVAPGLLRLAFHDCFVQGCDASVLLDSREGAPSEKEASANKNSLRGFDVIDAVKERLEHLCPLTVSCADIVALSARDAIFLTGGPFYPLSTGRRDGRVSRAATAEAQLPSPFDTLAAILAAFNERGLHQNDTITLLGAHTIGHTHCRFVQSRLYNFSGDGSPDPTMNSTLAESLKLICPEDDDEEADMDGRTKLPMDFGGHDTFDSHFYQNVVEGYGVLYADQQLMASAATANLVVDYAIDSDLFRREFARAMVKLSSVGVLTGSQGEVRRDCRRLLEDEPTGLNGG
	Nycol.A02395	NcPOD7	MAKFSLLSVLVVVMALVFDSGVTCQQLSPFFYFRTCPQALPVIRREVFSAVAKEPRMGASLLRLHFHDCFVNGCDGSVLLDDTPTMTGEKNSLANANSARGFEVIDSIKSAVDRACGGSVVSCADILAVAARDSVVALGGPSWRVQLGRRDSTTASKDAADTNLPSPFSSLATLISSFQSKGLNARDLVALSGAHTIGQAQCRVFRTRIYNDTNIDPQFASSLQASCPASGGDNNLSPLDRLTPARFDGAYFGNLMSRRGLLHSDQELFNNGTTDQIVRGYSFNPRLFSADFASAMVKMGNLSPLTGTNGQIRQNCRRVN
	Nycol.A02397	NcPOD8	MAKISVLTMMVVVMGLVLATGVTCQQLSPSFYFRSCPQALPAIRSAVFSAVAREPRMGASLLRLHFHDCFVNGCDGSVLLDDTATMTGEKGSLANANSARGFEVIDSIKSAVDRSCGGSVVSCADILAVAARDSVVALGGPSWPVQLGRRDSTTASKDAADTNLPSPFSSLATLISSFQSKGLNARDLVALSGAHTIGQAQCRFFRTRIYNDTNIDPQFASSLQGSCPASGGDNNLSPLDRFTPTRFDGSYFGNLLSRRGLLHSDQELFNNGTTDQIVRAYSFNPRLFSADFATAMVKMGNLSPLTGTNGQIRQNCRRVN
	Nycol.A02692	NcPOD9	MGSLALAAFALLVFLGASHAQLKDRFYDDVCPQAESIIQEFVKEHIPNAPSLAAALLRMQFHDCFVMGCDASLLLNSTKNNTSEKDSSPNMSVRGFGFIDAVKSKLEEACPGAVSCADIIALVARDAIVAIGGPYWKVPTGRRDGTVSLASAALANVPAPTLNFTSLKAKFANKSLDVKDLVVLSGAHTIGITHCSFVSKRLYNFTGKGDQDPDLDSLYAANLKEYKCKTPADNSTILEMDPGSFRTFDTHYYTNVVKRRGLFTSDSSLLTDSTSKAYIDGMLDGSIDFLKEFGLSMEKMGRIEVKTGTEGEVRKVCSLVNS
	Nycol.A02728	NcPOD10	MGSLAFFAFALLGLLGASHAELQLGFYDHVCPQAESIIQGFVKEHIPNAPPLAAALLRLHFHDCFVRGCDASLLLNSTKNSTAEKNAAPNMSLRGFSFIDAIKSKVEEACPGVVSCADIVALVARDAVAVIGGPYWKVPTGRRDGTVSLASEALANIPAPTLNFTGLKANFANKSLNVKDLVVLSGAHTIGITHCNFVSNRLYNFTGKRDQDPALDKFYAANLKAYKCKTPADNSTILEMDPGSFRTFDTHYYTNVVKRRGLFTSDSSLLTDSTSKSYIDGILSGSIDFFKEFALSMEKMGQIEVKTGTEGEIRKVCSLVNY
	Nycol.A02398	NcPOD11	MGLVFASGVTCQQLSPSFYFRTCPRALPVIRREVFSAVAKEPRMGASLLRLHFHDCFVNGCDGSVLLDDTPTMTGEKNSLANANSARGFEVIDSIKSAVDRACGGSVLGGPSWRVQLGRRDSTTASKDAADTNLPSPFSSLATLISSFQSKGLNARDLVALSGAHTIGQAQCRFFRARIYNDTNIDPQFASSLQGSCPASGGDNNLSPLDRFTPTRFDGAYFGNLMSRRGLLHSDQELFNNGTTDQIVRAYSFNPRLFSADFARAMVKMGNLSPLTGTNGQIRQNCRRVN
	Nycol.A02396	NcPOD12	MAKIAVVTMMVVVMGLVLAAGVNCQQLSPFFYFRTCPEALPAIRAAVFAAVAQEQRMGASLLRLHFHDCFVNGCDGSVLLDDTPAMTGEKGSLANANSARGFEVIDSIKSAVDRACGGSVVSCADILAVAARDSVVALGGPSWPVQLGRRDSTTASKDAADTNLPSPFSSLATLISSFQSKGLNARDLVALSGAHTIGQAQCRVFRTRIYNDTNIDPQFASSLQGSCPASGGDNNLSPLDRFTPTRFDGAYFGNLMSRRGLLHSDQELFNNGTTDQIVRGYSFNPRLFSADFASAMVKMGNLSPLTGTNGQIRQNCRRVN
Nymphaea colorata	Nycol.D01725	NcPOD13	MELKWKLAASVSVLVLSFFICGVGAGELFEGYYSESCPLAEEIVRHHVKAELLRDPSMAAALLRLQFHDCFVQGCDGSVMLDNTPILLSEKEAVPNKRSVRGFELIDRIKFSLEEACPQTVSCADTLVMISRDSVHLRGGPYWTVELGRKDSLTASFSGANQLIPAPNSTMETLIRKFADQGLDKRDLVVLSGAHTIGRSRCVSFRQWIYEHSYDYPRYAVNDYVYRQILRSICPVSGGDDIRTSLDLRTAASFDNQYFINLLSGKGLLASDRKLVSQDADDEIAYWVWAYAYDQQLFFRHFVESMLRMTRVNPLTASEGEIREYCRYTNSYFGQNAELRQAVKARRVQEVNEEN
	Nycol.D00117	NcPOD14	MPRFGPSTLVKVSSTTSSLSLYINKPVLWCSFNPPLLICLISTPQVMACPSNLFATFFIVFVISIASSTAQLSTDYYDSCCPGLLDAVRAQVKLAVDKEPRMGASLLRLFFHDCFVNGCDGSIMLDDTATFTGEKNAAPNRNSTRGFEVIDAIKAAVEQICPGDVSCADILAISARDSVVALGGPSWDVKVGRRDAWTASQAAANTSIPAPTFDLNRLVSSFQAQGLSVKDLVALSGAHTIGQARCTNFRARIYNETNIDGFFARTRQAGCPRTSGAGDNNLAPLDIQTPTSFDNSYFQDLISMRGLLHSDQQLFNGGSTDSLVTSYSQSSSTFNADFVAAMIRMGDIKPLTGSNGEIRKNCRRIN
	Nycol.D00118	NcPOD15	MASPANILVALFLAFAIVIGSSSAQLSTNFYDSRCPGIFAAVRAQVKGAVAREPRMGASLLRLFFHDCFVNGCDGSILLDDTATFTGEKNAAPNRNSARGFEVIDAIKASVERICPGIVSCADVLAISARDSVVALGGPSWNVKVGRRDARTASQAAANTSIPAPTFDLNRLISSFQAQGLSVKDLVALSGAHTIGQARCTTFRARIYNETNIDGFFSRNRQARCPRISGSGDNNLAPLDIQTPTSFDNGYFKNLVSKRGLLHSDQQLFNGGSTDSLVRSYSQSSSTFNADFVAAMIRMGDIKPLTGNNGEIRKNCRRVN
	Nycol.D00127	NcPOD16	MPRFGPSTLVKVSSTTSSLSLYINKPVLWCSFNPPLLICLISTPQVMACPSNLFATFFIVFVISIASSTAQLSTDYYDSCCPGLLDAVRAQVKLAVDKEPRMGASLLRLFFHDCFVNGCDGSIMLDDTATFTGEKNAAPNRNSTRGFEVIDAIKAAVEQICPGVVSCADILAISARDSVVALGGPSWDVKVGRRDAWTASQAAANTSIPAPTFDLNRLVSSFQAQGLSVKDLVALSGAHTIGQARCTNFRARIYNETNIDGFFARTRQAGCPRTSGAGDNNLAPLDIQTPTSFDNSYFQDLISMRGLLHSDQQLFNGGSTDSLVTSYSQSSSTFNADFVAAMIRMGDIKPLTGSNGEIRKNCRRIN
	Nycol.B01418	NcPOD17	MANYSSLLSFFVLLLCACNGVSASLSKTHYHSTCPLAFSVIKNVVVEAVKKEARMGASLLRLHFHDCFVNGCDASVLLDDVAGKIKGEKTAPPNDMSLRGFDVVDTIKANVEKVCPGVVSCADILAVAARDSVVALGGPTWDVRVGRRDSTNASYDGAIANLPDPNSSISTLIEKFRNQKLTRVDLVALSGAHTIGLARCVRFRERLYNDSDIDPSFKQSLEAGCPLSGNDNKDFPLDVATPTLFDNQYYKNLQQEKGLLHSDQVLLNSSITSHFVNRYTSSSTRFFRAFAKAMIKMGNVSPLTGKKGEIRLNCRKVNG
	Nycol.B00074	NcPOD18	MKNLSVLCVIFLGLVSSIAATQEDDSLWAKNCHGGLQEDYYQKSCPKAEAIIAHLLAGFIKQDASLPAKLLRLHFHDCFVRGCDASVLLNSTKNNQAEKDAMPNGTLEGFEIIDKLKAALEKACPGVVSCADIVAYAARDSTFQAGLGYRYKVKGGRKDGSISKASEAVQNLPPSTFNVTSLINSFASKGLSADDMVTLSGAHTIGAAHCPSLAGRQFSNYPPKSPLHLDDAYAAKLRKMCPKSGKTVSQLPMDAYTPLILDNKYYVGLLHRKGLFPSDATLLTKSDTQKLVAAYAGDRHYWATKFGAAMIKMGEVQVKTGKQGEVRRLCSRVN
	Nycol.B02595	NcPOD19	MIEILFNKRFLCSLPFFILYKGWELCFSFSSAQQDFQGCYRDQRKRKMGDVIVASLVIVSLLVSLVDAHALSVDYYAKTCPDVDAIVAKVVKKAAMGDSTVPSALLRMHFHDCFIRGCDGSVLLNSTKTNKAEKDGTPNISLHAFYVIDHAKEELEAACPGVVSCADIIALAARDSVALSGGPSWEVPKGRKDGRISIANETKLLPPPTFNFSQLIQSFSQRGLSLQDLVALSGGHTLGFAHCSSFQNRIHKFNSSFDVDPAMEPQFAASLRQTCPIHNKARNAGSIMDPTATVFDNMYYKHLVQGRGLFTSDQALLSNLESKNLVHKFAESQEAFEKAFVKSILKMGSLVGEGEVRLDCRVVR
	Nycol.B00075	NcPOD20	MKLLFVAVLLISFLSFVSPGFATPHPGHNDGLRHRYYHKTCPQAEEIIRKMMDEFIKIDSDIAPHLVRMHFHDCFIRGCDGSILLNSTSTSKAEKDASINKPSLGGFGKIEKMKAALEAACPNTVSCADLLAYATREAVHKAGNFPRYKVRGGRKDGRVSCANETESNLPRSSVDLKAIARFFRAKNLRLKDAVTLLGAHSFGDAHCSVIGGRYEKNFNHTGKPDPTLNPALAAKLRKACAVSSDPTVSQDSITPDVLDNKYYVGLLQHKGLFTADAALLTSKKTRRLVRLYAAKPATWKKKFAKAMIKLGEVQVKYGEEGEIRKRCDVVN
	Nycol.B01417	NcPOD21	MESRAFFLLRAHEGFPMASVACIGFLKVAAAVLLLAASVSSSLSPDFYSKTCPSALPVIRQVVEDAVRKEPRMGASLLRLHFHDCFVNGCDGSVLLDDTANFTGEKTAGPNVDSARGFDVIDNIKAAVNNACGAAVVSCADILAVAARDSVVALGGPTWDVQLGRRDARNASKDDANTQIPGPFSNLTTLLYSFQTRGMNLTDLVVLSAAHTIGQARCIVFRRRIYNEYNIDFNFARSLQPSCPSTAGDGDSNLAPLDHLSPNQFGFNYFMNLLMQRGLLHSDQELYNGGPADNITKHYALNPTDFYRDFATSMLKMQSVSVLTGNQGEVRLDCRKVNS
	Nycol.B00598	NcPOD22	MMMMLWWVAPLSSAAGLSPYFYDASCPEALSVIRTAISRERRMGASLLRLHFHDCFVNGCDASVLLDDTSSMEGEKGAAQNEGSLRGFEVIDSIKSRVEGLCPGIVSCADILAIAARDSSEAMGGPKWEVKLGRRDSLTASKSDAENNLPLFTATLQELITVFADKGLSEADLVALSGAHTIGQARCATFKERIYDGSNIDAGFARMRRGHCPEEDGDGDSNLAPLDLVTPTSFDQNYFKNLIQRKGLLDSDQVLFGGGSTDPLVVAYSKNRALFYADFAAAMVRMGDISPLTGSLGQVREICRAAN
	Nycol.B00079	NcPOD23	MSASEKTMASLSVFPAAFAMSLLCFSHLALAFPGDYYWGGNYDLCPGFYEYTCPQVNEIVMSVLETAVSQNPRIAAALVRLHFHDCFVQGCDASVLLDDSPKIVSEKNSNPNKNSLRGFEVIDQIKSELEAECPGVVSCADILALAARGSTILAGGPKWELPLGRRDSKTASLTLSNVNIPPPNSTLPNLKNLFGRQGLDEVDLVALSGAHTIGVARCVNFKQRLYNQNGNGQPDASLEQTFYQNLKTVCPISGGDNIITPLEFISPNRFDNYYYKLLLWGKGLLNSDEVLLTGAGSDTTMQLVKSYAEDENLFFDQFAKSMVKMGNINPLTGFNGEVRANCHKVN
	Nycol.B00080	NcPOD24	MERSPSFFFFFFFLCSVPCLLTFCYAHPVENYLYPQFYEKSCPHLQEIVKAGVARAVARETRMAASLLRLHFHDCFVKGCDASVLLDGVDGIITEKISNPNRNSARGFEVIDEIKAEVEKACPEVVSCADILTLAARDSTVISGGPYWEVPLGRRDSLGASLSGSNYNIPAPNSTIQTLITKFKLKGLDLVDLVALSGSHTIGFSRCTSFRQRLYNQSGNGEPDYTLDQGYAAHLRSGCPKSGGDNNLFPLDFVTVAKFDNFYYKNIIEKKGLLSSDEILFTQNKETMELVELYAENNEKFFEQFAKSMIKMGNITPLTGSMGEIRKNCRRLNHAHY
	Nycol.B01420	NcPOD25	MANYSSFLSFFVVLLCACNGVSASLSKTHYHSTCPQAFSVIKKTVVEAVKKEARMGASLLRLHFHDCFVNGCDASVLLDDVPGKINGEKTAPPNNMSLRGFDVVDTIKANVEKVCPGVVSCADILAVAARDSVVAVGGPTWDVRVGRRDSTNASFDGAIANLPAPNSNISTLIEKFRNQKLTRVDLVALSGAHTIGQARCVLFRDRLYNDSDIDPSFKQSLEAGCPLSGNDNKDFPLDVATPTLFDNQYYKNLQQEKGLLHSDQVLLNSSITSHFVNRYTSSSTRFFRAFAKAMIKMGNVTPLTGKKGEIRVNCRKVNG
	Nycol.B02559	NcPOD26	MGVLPAQSFVKFFVLFLLVGESLANKGKLSVSYYDSTCPQADELVYQAVRKAAMGDQKVPARLLRMFFHDCFIRGCDGSVLLDGNGTEKTAPPNLSLGAFDVIDAAKAKVEDACPRTVSCADILAMAARDAVVLSGGPQWKVLKGRKDGRVSIAEETKELPPPNSTVTKLIQSFAKRGLSVGDLVVLSGAHTLGVSSCTSFSSRINTGNVDPAMDSKFATKLQGECSMLNAASGNTVFLDATAVKFDNNYYKRLTRGKGVLTSDQDLYNDARTRELVNLYGRHKGLFFSEFAASMVRMGNIGVKGEDGEVSLNCRVVN
	Nycol.B01421	NcPOD27	MAPSSFSFCYSAVVLLCLCTVASAQLSPTFYNTSCPNVLSTIQTGIQAALQADSRMGASLLRMHFHDCFVQGCDGSVLLDDTANFTGEKTAFPNNNSLRGFEVIDALKSSVEALCPGVVSCADILAVAARDSVVTLGGPTWTVPLGRRDSTTANISLANTNLPAPTLNLSGLITSFANQGLTAAEMVALSGGHTIGLARCVSYRDHIYNDSNINANYSASLRAICPFSSGDDVLAPLDVATNATFDNRYYTNLLSNQGLLHSDQELFNGGSTDAQVTSYTTNSTAFFADFTSAMIKMSSIGVLTGTSGQIRTNCRRVN
	Nycol.B01845	NcPOD28	MEKMGAAGALVFMLVFMYGVADAKLVQNFYSSSCPLVESIVKQVVVTKISQTFVTVPATLRLFFHDCFVKGCDASIMIQSSKGDAEKDAPDNLSLAGDGFDTVIKAKQAVEAVCPGVVSCADVLAIAARDVVSLSGGPFFNVELGRLDGLVSLASNVPGNLPQPDFSLNLLSWIFRKNNLTEADMVALSGAHTLGFSHCSKFSSRLYNFSSSRTMDPTLNPAYAQQLMSQCPQTVDPTIAVQLDPVTSLTFDNVYYKNLVDGKGLLTSDQTLFSSRRSRQMVRDFAANQTKFFVAFASAMVKLGRLQAKTGSQGEIRSNCAAFNA
	Nycol.B00076	NcPOD29	MKGLAIALVAFLGLMVAGFASTDCGLQYDYYHKSCPQAEQIIATTMDKLIKQNFDIVPNLVRMHFHDCFVRGCDASILLNSTKHNVAEKDSPINNPSLGGFDVIDKLKEALEVECPRTVSCADIITFATREAIHKAGSDFPRYEVRGGRKDGRVSLASETITFIPPPTLDVSGIARFFGVKGLTLDDAVTLLGAHSIGDSHCSAIGGRERNFKNTGKPDPTLDPKYAAKLRKQCPASQGTDPTVSLDPITPDVLDNKYYVGVLKHLGLFTSDATLLTDEATSAEVHLYAYNPAIWRKKFVAAIIKMGEIQVKTGDDGEVRKNCALVN
	Nycol.H00999	NcPOD30	MNKLSMATFFLLLGAFAPLANAQLSATFYQTTCPNVTSVVSSVIQQALQSDARIGASLIRLHFHDCFVQGCDASILLDNAANIASEKDALPNANSTRGFDVLDNIKTALESQCRGVVSCADILAIAAQVSVTLAGGPSWAVQLGRRDSTTADQNGANNLIPAPTEVLSSIQSKFTTVGLDTTDLVALSGAHTFGRAQCRFFVNRLYNFTGNNTPDPTLDSNYLATLRQLCPQGGDGTVLANLDPTTPNGFDNNYFSNLQGNRGLLQSDQELLSTSGAATIPIVNSFSSNQTLFFQSFATAMIKMGNFRPLTGSSGQIRANCRRVNGS
	Nycol.H01549	NcPOD31	MKILLFFLFAMLAMTALAQPYLTQDYYSGSCPSVVDIVRREMIEIAIVDRPKLASILRLHFHDCFVQGCDGSIFLESTDTMISEQEAIPNKDSIKGLDTFDNIKTAVEAECPGVVSCADVLAIAARDAVILSGGPYWDVPLGRKDSTTANFVAANINIPLPNQDLGTLLAKFLFQGLSLQDMVALVGAHTIGVARCVSFRERIYGDFLETVGLNPISHAYLFHLKALCPEVGGDDNTSPMDNITPIFFDNSFYQILVRGEGLLNSDQEMYSSLLSGDTKPLVIQYAADLLLFYKHFTESMLKMGNITDPLSYATGEVRRKCNVVNS
	Nycol.H01452	NcPOD32	MASSSFHAPTLVSILVLLLGNSRAQLTPDFYEDSCPDLLNIVQAQVEIAVQNEKRMGASLLRLFFHDCFVNGCDGSILLDDTPTLIGEKNAAPNANSVRGFEVIDVIKAAVEEACPGVVSCADILAITAKDSVVQLGGPDWEVKLGRRDAMTASQAAANSSIPPPTSNLDQLISKYAAQGLSAQDMVALSGAHTIGQARCTTFRNHIYQETNIDSFFANTRKPNCPGTPGQGDNNLAPLDIQTPTLFDNSYFVNLVAMKGLLHSDQELFNGGSTDAIVQNYSQNPDAFIQDFITAMIKMGDINPLTGSDGEIRTNCRLVN
	Nycol.H01450	NcPOD33	MASFSVFVAVAITILGLLIQGSSHPQLSPDFYSDTCPDLLPIIQHQVQLAVAEERRMGASLLRLFFHDCFVNGCDASVLLDDTPTFIGEKNAVPNKNSIRGFEAIDAIKAAVEEACPGVVSCADILTITARDSVVELGGPYWDVKLGRRDARTASQAAANTSIPPPTGSLDQLITSFHAQGLSVQDMVALSGAHTIGLARCTNFRNRTYHEKNINGLFAREKQESCPRTAGHGDNNLAPLDLQTPTAFDNYYYKNLLVYKGLLHSDQQLFNGGSTDSIVHAYAENPDAFYSDFIAAMIKMGDNKPLTGTDGEIRMECRKVNY
	Nycol.H01407	NcPOD34	MTLLLFFLFLSLSCLSANGRLSYNYYEKSCPKVEEIVRDVMVQKQILQPTTAGATVRLFFHDCFVDGCDASVLLSSTPTNKAERDADINLSLPGDGFDAIVRAKTQLEFSCPGTVSCADILALATRDLVTITGGPYYKVRLGRKDGRVSDASRVESNLPLPTMTVTQLASVFAAKGFSIGEMVALIGAHTIGFSHCKEFAKRLYSFSRASPVDPSMNTVLSQALQKACANYTKDPTMSVFNDVMTPGKFDNMYYQNLEKGLGLLASDQVLYTDPRTKVFVELFARNQTAFFNAFVDAMDKLSIVGVKVGRKGEVRKRCDMVNT
	Nycol.H01449	NcPOD35	MASFSAFVVVAITILGLLIQGSSHPQLSSDFYSDICPDLLPIIQRQVQLAVAEERRMGASLLRLFFHDCFVNGCDASVLLDDTPTFTGEKNAAPNKNSIRGFEVIDAIKAAVEEACPGVVSCADILTITARDSVVELGGPYWDVKLGRRDARTASQAAANTSIPPPTNSLDQLITSFHAQGLSVQDMVALSGAHTIGLARCTNFRNRTYHEKNINGFFAKERQERCPRIVGHGDNNLAPLDVQTPTVFDNNYYKKLLGYKGLLHSDQQLFNGGPTDSIVHTYAENPDAFYADFIAAMIKMGDNKPLTGTDGEIRMECRKVNY
	Nycol.H01446	NcPOD36	MASFSAFVVVATTILGLLIQGSSHPQLSTDFYSDTCPDLLPIIQHQVQLAVAEERRMGASLLRLFFHDCFVNGCDASVLLDDTPTFTGEKNAAPNKNSIRGFEVIDAIKAAVEEACPGVVSCADILTISARDSVVELGGPYWDVKLGRRDARTASQAAANTSIPPPTNSLDQLITSFHAQGLSVQDMVALSGAHTIGLARCTNFRNRTYHEKNINGLFAREKQESCPRTAGHGDNNLAPLDLQTPTAFDNKYYKNLLGCKGLLHSDQQLFNGGSTDSIVHAYAGNTDAFYADFVAAMIKMGDNKPLTGIDGEIRMDCRKVNH
	Nycol.H01451	NcPOD37	MASFSGLALTLLSVVALLLGNSHAQLTPNFYEDSCPDLLSIVQAQVEIAIKNEKRMGASLLRLFFHDCFVNGCDGSVLLDDTPAFVGEKNAAPNANSVRGFEVIDVIKAAVEEACPGVVSCADILAISARDSVVQLGGPDWQVKLGRRDARTASQAAANSSIPPPTSNLSELISSYAAQGLSVQDMVALSGAHTIGKARCTTFRNRIYEEANIDSFFSNTRKPNCPGTPGQGDDNLAPLDIQTPTRFDNSYFVNLVARKGLLHSDQALFNGGSTDTIVQNYSQNPDAFIQDFITAMIKMGDIKPLTGCSGEIRTNCRRLN
	Nycol.J00463	NcPOD38	MELASVVLAHDGELRVGYYSRNCPSVEDVVRSTVTKAVARDPGTPAALIRLHFHDCFVRGCDASVLLDSTPGNPAEKDSPTNNPSLNGFDVIDEAKSILESQCPQVVSCADIVAFAARESVRVAGGFFYPVPAGRRDGLVSKKSEVNQNLPMAFFDVKQLQENFARKGFSLEDMVTLSGAHTIGDSHCSAFSNRLYSFKNTTNASEPSMDPKYVSDLRSKCPAPGSRQDPTVPLDPVTPRTLDNQYYVNLKNHRGLLSSDQALMERDDTAKMVQANINSGSIWLHKFADAMVRMGKIEVLTGSQGQIRKSCRVIN
	Nycol.J00448	NcPOD39	MKGMAPSSSSHGRLAMALNLALFCLLIELASVGLAHADELRVGYYSSSCPSVEDVVRNTVTNAVARDPGMPAALIRLHFHDCFVRGCDASVLLDSTPGNPAEKDSPTNNPSLNGFDVIDEAKSTLESQCPQVVSCADIVAFAARESVRIAGGFYYPVPAGRRDGLVSKESEVNQNLPMAFFNVKQLEENFARKGFSLEDMVTLSGAHTIGDSHCSAFSNRLYNFKNTTNASDPSMDLTYVSDLKSKCPAPGSGQDPTVSLDPVTPRTLDNQYYVNVKSHKGLLSSDQALMDRADTAGMVLANINSGSMWLHKFADAMVRMGKIEVLTGPQGQIRKSCRVIN
	Nycol.J00434	NcPOD40	MSHLSHSWVEESIYVHAQRRENPHQLGATVAYLEPLVMALKQSLLLLLLPLLVLLPSSHAGLTVGFYDQTCPVAESIVKLSVASTVIRNPGIAAGLIRMHFHDCFVRGCDGSVLIDSTPNNSAEKSSIPNLSLRGFEVIDRAKSLLELICPNTVSCADILAFAARDSAALVGNINYQVPSGRRDGRVSIENEALANLPPPFFNLTQLIDSFARKNLTQEDMVTLSGAHSIGAAHCAAFTNRLYNFSSTSAVDPTLDPTYATFLQGQCPPNSNFTDPKVLPMDTITPVVLDNMYYVGLLRNLGLFTSDQALLTSSASKQMVVDNVNNPSGWATKFAKSMVKMGNIEVLTGTQGEIRQNCHVINPTAADLLISQVASS
	Nycol.J01173	NcPOD41	MAALGSFIFSVLFLLVTIIDSSSSLWSNYYYTSCPQAHTIIKAGVQEAVKKEARMGASLLRLHFHDCFVNGCDGSILLDQGEGNFTTEKEAPPNNGSVRGFEVIDSIKAQLEKACPGVVSCADILAVAARDAVVELGGAPWGVPLGRKDATTASQDLATLRLPNPDSNLAELIGNFSVQGLSEYDMIVLSGGHTIGKGRCLTFNTALYQDSNIDPSYAASLKSKCPNSATDATLFPIDVQTENVFDNDYYKNLIQKRGLFRSDRVLYNGGSADSTVACFANSQNKFFKEFGISMIKMGRIQPAAGTKLEVRRNCRKPNSVA
	Nycol.J01178	NcPOD42	MARSSSSSFSFFFFFSSLALCGLHSVADAQLTPTFYSTSCPLALTTIRTLVQTAVLLDPRMGASLVRLHFHDCFVNGCDASVLLDQSTTIQSEKSAAPNANSLRGFELVDTIKAALELLCPGVVSCADILAVAARDSVAVLRGPTWSVPLGRRDSLVANQAGANTDLPAPFFSLAQITQAFSDKGLSLTDMVALSGAHTFGKARCTNFRAHLSESNIDPAFAATLRPTCSNSSSDDNNLANLDVTTPNTFDNAYYTNLLNKRGLLHSDQELFNGGAADALVRTYSTTPSTFFTDFANAMIKMGNISPLTGTSGQIRRNCRRVN
	Nycol.J00450	NcPOD43	MPASLIRLHFHDCFVRGCDASVLLDSTPGNPAEKDSPTNNPSLNGFDVIDEAKSTLESQCPQVVSCADIVAFAARESVRIAGGFYYPVPAGRRDGLVSKESEVNQNLPMAFFNVKQLEENFARKGFSLEDMVTLSGAHTIGDSHCSAFSNRLYNFKNTTNASDPSMDQTYVSDLKSKCPAPGSGQDPTVSLDPVTPRTLDNQYYVNVKLHRGLLSSDQALMDMADTAGMVLANINSGSMWLHKFADAMLRMGKIEVLTGSQGQIRKSCRVVN
	Nycol.J01175	NcPOD44	MASLPFSSSLLFFFSAAFLGSHSVSHAQLTTNFYSTSCPLALTSIQAVVTAAVLVDPRMGASLVRLHFHDCFVNGCDASVLLDASPSIATEKTAAPNNNSLRGFEVIDTIKTSLELLCPGVVSCADILAVAARDSVVVLGGPTWSVFLGRRDSLTANQNGANTDLPAPFFSLTQLNASFAKKQLSFRDMVALSGAHTFGRARCAFFRDHLSESNIDPAFAATLRPTCSNSSADDNNLANLDVSTPNAFDSAYYTNLLNRRGLLHSDQELFNGGAADAIVRTYSTNPSSFFTDFANAMIKMGNISPLTGTSGQIRRNCRTVN
	Nycol.J00451	NcPOD45	MKGMASYSSSHGRLAMAGNLALFCLILELASVGLAHADELRVGYYSSSCPSVEDVVRNTVTNAVARDPGMPAALIRLHFHDCFVRGCDASVLLDSTPGNPAEKDSPTNNPSLNGFDVIDEAKSTLESQCPQVVSCADIVAFAARESVRIAGGFYYPVPAGRRDGLVSKESEVNQNLPMAFFNVKQLEDNFARKGFSLEDMVTLSGAHTIGDSHCSAFSNRLYNFKNTTNASDPSMDQTYVSDLKSKCPAPGSGQDPTVSLDPVTPRTLDNQYYVNVKSHRGLLSSDQALMNRADTARMVLANINSGSMWLHKFADAMVRMGKIEVLTGTQGQIRKSCRIIN
	Nycol.J00413	NcPOD46	MAVGKCLLFLLPLVVLLLPSGHAAVSLKIGFYNTSCPSAESIVRAAVASAVAANPGIAAGLIRMHFHDCFVRGCDASVLLNSTNGDAERDSPPNASLRGFEIINAAKTQLESTCPNTVSCADILAFAARDSAALVGNISYQVPSGRRDGLVSNSTEALLNLPPPSSNISDLVTFFSNKNLTERDMVVLSGAHSIGVAHCASFTARLYNSSSPTGVDPTLDAAYAARLRAVCPNNTAATDPTTVNMDTITPNVLDINYYVGLNRNLGLFTSDHALLTSNTSLNIVNNNLKNATKWAQLFAQAMVKMGKIQPITGKNGQIRKNCALINPSSIELVPEEEGSQVAAS
	Nycol.J01176	NcPOD47	MRCLFFEQTSSIPPSTLINSQEMARSSSSSFFFFIFLSSVALCGLHSVAQAQLTPNFYSTSCPLALTTIRTLVRTAVLLQPRMGASLVRLHFHDCFVNGCDASVLLDDSTTIQSEKSAVPNMNSLRGFELIDAIKAALELLCPGKVSCADILAVAARESVAALRGPTWTVLLGRRDSLIANRSGANTDLPPPFFSLSQLTQSFADKGLSFGDMVALSGAHTFGKARCTNFRAHLNESNIDPTFAATLRPACGNSSANDNNLANLDVSTPNTFDNAYYTNLLNRRGLLHSDQELFNGGAADAIVRTYSTTPSTFFTDFANAMIKMGNISPLTGTSGQIRRNCRRVN
	Nycol.J00458	NcPOD48	MATYQHFCQCNLSLLRSLALIFCLLIGIVAGVEADHGSSLSVGYYRHSCPSAEVVVQRIVAKAVARNPGMAAGLIRMHFHDCFVRGCDGSVLLDSTTGNKAEKDSLANNPSLRGFEIIDEAKAVLESECPQLVSCADVLAFAARDAVHMTGGFYYSVPAGRRDGRVSKESEVLDNLPLPTSNVDELEEKFAAKGHSLEDMVTLSGAHTLGVSHCSSFSDRLYGFNNSTGAADPSMDPKYVRYLRTKCPDPESSSQDATVALDPVTPNRLDNKYYVNLKYQRGLLTSDQALTERADTARMVNQNVNQGSMWAHKFSAAMVRMGSIDVLTGYEGEIRKSCMVVN
	Nycol.J00464	NcPOD49	MAPYSSSHSRLPMVSSLAVAFCLLIGLASLELTHGDELRVGFYLGSCPSVEDVVKDTVAKAFATDPGVAPELVRLHFHDCFVRGCDASVLLDSTPGRPAEKDSPINNPSLGGFDVIDEAKSILESRCPGVVSCADIVAFAAREAVHNAGGFSYLVPAGRRDGIVSNASEVSENLPKGSFNVDQLQANFARKGLSLEDMVTLSGAHTFGDCHCSAISDRLYNFSSTNAPDPSMDPNYVLLLKSKCPAPAPGSSDDPAVFLDVATPNNFDNQYYQNLKNQRGLLSSDQALMSRGDTATMVKSNALFGLIWKSKFADAMVRMGNIEVLTGSQGQIRRSCSAVNSNASPPTLL
	Nycol.J00455	NcPOD50	GSSLSVGYYRYSCPSAEAVVQRTVAKAVARNPGMAAGLIRMHFHDCFVRGCDGSVLLDSTTGNKAEKDSLANNPSLRGFEIIDEAKAVLESECPQLVSCADVLAFAARDAVHMTGGFYYSVPAGRRDGRVSKESEVLDNLPLPTSNVDELEEKFAAKGLSLEDMVTLSGAHTLGVSHCSSFSDRLYGFNNSTGAADPSMDPKYVRYLRTKCPDPESSTQDATVALDPVTPNRLDNKYYVNLKYQRGLLTSDQALTERADTARMVDQNVNQGSVWAHKFSAAMVRMGSIEVLTGSRGEIRKSCRVVN
	Nycol.J00457	NcPOD51	MATYQHFCQCNLSLLRSLALIFCLLIGIVAGVEADHGSSLSVGYYRHSCPSAEVVVQRIVAKAVARNPGMAAGLIRMHFHDCFVRGCDGSVLLDSTTGNKAEKDSLANNPSQRGFEIIDEAKAVLESECPQLVSCADVLAFAARDAVHMTGGFYYSVPAGRRDGRVSKESEVLDNLPLPTSNVDELEEKFAAKGHSLEDMVTLSGAHTLGVSHCSSFSDRLYGFNNSTGAADPSMDPKYVRYLRTKCPDPESSSQDATVALDPVTPNRLDNKYYVNLKYQRGLLTSDQALTERADTARMVNQNVNQGSMWAHKFSAAMVRMGSIDVLTGYEGEIRKYCMVVN
	Nycol.J00459	NcPOD52	MAAFQHFGHNEHLPLLRRSALIFCLLIGIVACVVADHGSSLSVGYYRHSCPSAEAVVQRTVAKAVARNPGMAAGLIRMHFHDCFVRGCDGSVLLDSTPGNDDAEKDSLANNPSLRGFEIIDEAKAVLESECPQLVSCADVLAFAARDAVHMTGGFYYSVPAGRRDGRVSKDSEVLENLPLPTSNVDQLEEKFAAKGLSLEDMVTLSGAHTLGVSHCSSFSDRLYGFNNSTGAADPSMDPKYVRYLRTKCPDPESSSQDATVALDPVTPNRLDNKYYVNLKYQRGLLTSDQALTERADTARMVDQNVNQGSVWAHKFSAAMVRMGSIGVLTGSQGEIRKSCRVVNYGS
	Nycol.J00449	NcPOD53	MAAPYLATHGRLSWLGSLAIACCLLMEVAAWAGLAQAHGLRVDYYKHTCPSAEAVVRQTVAKAVARDSGAPAGLLRMHFHDCFVRGCDASVLLDSTPGNTAEKDSPINNPSLSGFDVIDEAKSVLESQCPQVVSCADILAFAARDSIHIAGGFYYAVPAGRRDGLVSKESDVAENIPMPFFDVKQLEENFARKGLSLEDMVTLSGAHTIGDSHCSLFSDRLYDFNSTGAADPSMDPKYVLYLKTKCPAPGSSQDPTVPLDVTTPKRVDNKYYVNLKYHRGLLSSDQALMDRADTASMVRANINRGSMWAHKFSESMVRMGSIEVLTGSQGQIRKSCRAVN
	Nycol.J00416	NcPOD54	MDVKSSLVFLLLLLPLLQLLPSSHATLTVGFYGTSCPSAESIVQSAVAAAVIENPGIAAGLIRLHFHDCFVRGCDASVLLRSANGTAERDAIPNASLRGFEVIDSAKAQLEAACPNTVSCADILAFAARDSAALVGDIDYEIPAGRRDGSISVDTEALSDLPSPNSTVAELINAFAVKNLTELDMVTLSGAHSIGVAGCGSFSNRLFNFSSTSQVDPTLDPDYAAFLLSRCPNNTATAKVDLDSITPDVLDNNYYLGLTMNLGLLTSDQALLTTNSSTAMVMENVYNPSKWARLFAQSMVKMGAIQVLTGTQGEIRRNCNVVNPTAVDLLLPKPTETSQVASS
	Nycol.J00456	NcPOD55	MATYQHFCQCNLSLLRSLALIFCLLIGIVAGVEADHGSSLSVGYYRHSCPSAEVVVQRIVAKAVARNPGMAAGLIRMHFHDCFVRGCDGSVLLDSTTGNKAEKDSLANNPSQRGFEIIDEAKAVLESECPQLVSCADVLAFAARDAVHMTGGFYYSVPAGRRDGRVSKESEVLDNLPLPTSNVDELEEKFAAKGHSLEDMVTLSGAHTLGVSHCSSFSDRLYGFNNSTGAADPSMDPKYVRYLRTKCPDPESSSQDATVALDPVTPNRLDNKYYVNLKYQRGLLTSDQALTERADTARMVNQNVNQGSMWAHKFSAAMVRMGSIDVLTGYEGEIRKYCMVVN
	Nycol.J01550	NcPOD56	MKACLLLAFLFLYSCFQAPAASHEAAGLSHNFYGKSCPCAEDTVRSITWAHVSKNSALPAKFLRMQFHDCFVRGCDASILLNSTANSKAEKDAAPNLSLSGFDVIDEVKSKLEETCPGVVSCADIIALAARDAVSFQYKKPMWDVLTGRRDGRVSLLSEANANIPSPLSNFSTLLQNFSSKGLGLEDLVVLSGAHTIGVGHCNLFSKRLYNFTGKGDADPSLDPTYAAFLRKQCKGPSDNATVVAMDPLTPLFFDNRYFASVQQHRGLFQSDAALLTDAESQRVVKEMLKGPHKFFAHFAHSIKKMGSVGVLTGNAGEIRKKCYVVNS
	Nycol.J00462	NcPOD57	MKGIMVPYSSTHGRLAMAGSLALFCLLMGLASVGLAHDGELRVGYYSRSCPSVEDVVRSTVAKAVASDPGMPAALIRLHFHDCFVRGCDASVLLDSTPGNPAEKDSPTNNPSLNGFDVIDAAKSTLESQCPQVVSCADIVAFAARESVRIAGGFYYPVPAGRRDGLVSKKSEVNQNLPMAFFNVKQLEENFARKGFSLEDMVTLSGAHTIGDSHCSAFSNRLYNFKNTTNASDPSMDQTYVSDLKSKCPAPGSGQDPTVSLDPVTPRTLDNQYYVNVKSHRGLLSSDQALMDRADTARMVLANINSGSMWLHKFADAMVRMGKIEVLTGSQGQIRKSCRVVN
	Nycol.J00453	NcPOD58	MATLQHFSHEHPPLHRIVALIFCMFIGIASAHGSSLSVGYYNCSCPSAEAVVQRTVAKAVARNPGMAAGLIRMHFHDCFVRGCDASVLLDSTPGNKAEKESFVNNPSLRGFEIIDEAKAILESECPQLVSCADILAFAARDAVHLAGGFYYSLPAGRHDGRVSRESDVLMNLPSPRFNVAQLEANFAAKGLSLADMVTLSGAHTLGVSHCTSFSNRLYDFNKSGAADPTMDPKYVQYLRTKCPEPLSSTQDPTVPLDPVTPNRLDNNYYLNLKCHRGLLTSDQALTERADTARMVNQNVMHGSMWAEKFSAAMVRMGSIEVLTGSKGEIRRSCRVVN
	Nycol.J00417	NcPOD59	MDVKSSLLLLLLLPLLLLLPSSHATLTVGFYNTSCPSAESIVRSAVAAAVSANPGIAAGLIRMHFHDCFVRGCDASVILRNASGGERDAGPNASLRGFEVIDAAKAQLEAACPNTVSCADVLAFAARDSAALVGNISYQIPSGRRDGLISSASEVDLPPPNADLTELIRRFADKNLTELDMVTLSGAHSIGVAGCGSFNFRLFNFSNTSQVDPTLDPTYAAFLRTRCPNDTATGTVNMDSITPNVLDNNYYVGLTRNLGLFSSDQTLLTTNTSNAMVMENVNNPSRWASLFAQSMVKMGAIDVLTGTQGQIRRNCSVVNPTTVDLLLPKSTETSQVASS
	Nycol.J00231	NcPOD60	MHSHIYPTSDSSSPCNVHISRMKNIGSSCLKFLTLMSLALTVSAQLTPNFYDATCPNVLQIVRSQVMKAIMNEQRMAASLLRLHFHDCFVDGCDGSILLDGSNGEKFALPNLNSVRGFEVVDSIKAAVENACTGVVSCADILAIAARDSVLFSGGPTWRVQLGRRDGLVANQSGANAGLPSPFDPLATIISKFAAVGLDVTDVVTLSGGHTIGLSRCAFFSRRLFNYSGTGAPDTTMDPTMVSDLQTVCPQNGDGNSTAPLDRNSEDLFDNNYFSNLLSGKGLLESDQILFSSAAAATTTKTLVETYSKNSASFMTAFANSMVKMGSISPLTGSNGQIRKNCRVVNSS
	Nycol.J01222	NcPOD61	MTSTLLCKIFVMVAVATCVSSQLSPTFYDKVCPRALPTIRSVVMNAVQKEARMGASLLRLHFHDCFATGCDGSVLLDDTASFKGEKTAAPNANSLRGFEVIDSIKAAVDQACGARVVSCADILAVAARDSVLALGGPYWQVPLGRRDSTTASLDSANKDIPSPTSSLSGLISAFRAKGLNQQDLIALSGAHTIGQARCLLFRNRIFNETNVDSDFATDLPDSCPASGGDNNLSPLDPTTPYVFDNKYYANLVEKKGLLHSDQELFNGGSADAQVRSYMSDPISFARDFANSMVKMGSISPLTGTAGQVRVNCRKVN
	Nycol.J01174	NcPOD62	MASKSFSSFFFIFFFAAAMFASFPSSNAQLSAGFYDSSCPLAPLTIQTVITAAVLLNPRIGAGLVRLHFHDCFVNGCDASVLLDDSPTLMSEKTAVPNNNSLLGFEVVDTIKTALELLCPGTVSCADILAIAARDSVVALGGPTWTVLLGRRDSLIANQSGANSDLPPPFLNLNQLITFFGNKGLSAQDMIALSGAHTFGKARCVNFRAHLNESNIDPNFAATLTPICSSSTADDNNLADLDVSTPTTFDNAYYTNLLNRQGLLHSDQELFNGGSADALVRTYSANSDTFFSDFAAAMVRMGNISPLTGANGQIRLNCRTVN
	Nycol.J00454	NcPOD63	MDESAASVEFYLARLNSSIFEQLPWLYIGALTFIFNWGTSTYSKRIAGLEKARIIAGVDADHGSSLSVGYYRHSCPSAEAVVQRTVAKAVARNPGMAAGLIRMHFHDCFVRGCDGSVLLDSTTGNKAEKDSLANNPSLRGFEIIDEAKAVLESECPQLVSCADVLAFAARDAVHMTGGFYYSVPAGRRDGRVSKESEVLDNLPSPTSNVDELEEKFAAKGLSLEDMVTLSGAHTLGVSHCSSFSDRLYGFSNSTGAADPSMDSKYVRYLRTKCPDPESSTQDPTVALDPVTPNRLDNKYYVNLKYQRGLLTSDQALTERADTARMVNQNVNQGSMWAHKFSAAMVRMGSIDVLTGYEGEIRKSCMVVN
	Nycol.J00435	NcPOD64	MALKHSLLLLLPLLVLLPSSHAGLKVGFYNQTCPVAETIVKLSVASAVISNPGIAAGLIRMHFHDCFVRGCDGSVLIDSTPNNSAEKSSIPNLSLRGFEVIDRAKSLLERLCPNTVSCADILAFAARDSAALVGNIKYQVPSGRRDGRVSIENEALLIDSFAKKNLTDEDMVTLSGAHSIGVAHCAFFTNRLYNASSTSPVDPTLDLEYATFLQGQCPSDSNFTDPKVLPMDTITPVVLDNKYYVGLLRKLGLFTSDQALLTSRASMQIVMNNVNNPSGWARKFAESMVKMGNIEVLTGTQGEIRRNCHVINPTAADLFISQVPAVREI
	Nycol.J00460	NcPOD65	MAPYFSTHARLSLLGSLALACCLLMEVAAWAALAQAHGLRVDYYKHTCPSAEAVVRQTVAKAVARDSGAPAGLLRLHFHDCFVRGCDASVLLDSTPDNTAEKDSPINNPSLTGFDVIDEAKSILETQCPQVVSCADIVAFAARDSVHIAGGFYYPVPAGRRDGLVSMESEVVENLPMAFFDVKQLEENFARKGLSLEDMVTLSGAHTIGDSHCSSFSDRLYDFNSMNASDPSLDPKYVSYLKTKCPAPDSAQDPTVPLDVTTPKRLDNKYYVNLKYHRGLLSSDQALMDRADTARMVHANINRGSMWAHKFSESMVRMGSIQVLTGSQGQIRKSCRVVN
	Nycol.K01489	NcPOD66	MRKASSFYLVALALFGLLAASQAQIKVGFYDESCPQAESIIKEFVKQHIPNAPTLAAALLRMNFHDCFVRGCDGSLLLNSTNNSTAEKDSIPNSTLRGFDFIDRVKALLEAACPGVVSCADTLALVARDAVVVTGGPSWTVPTGRRDGTVSLASEVLTNIPGPTFNFTALKKNFASKNLDVKDLVVLSGAHTIGIAHCAVVTNRLYNFTGKGDEDPALDKFYAANLKKFKCKTPTDTTSILEMDPGSFRTFDKHYYTNVAKRRGLFTSDSSLLTDATAASYVTEILNGPLEYFFTEFAASMEKMIQLEVKTGSEGEIRKLCGVVNG
	Nycol.K01635	NcPOD67	MSAVLLLFSIVFVLPLAIHGDLRVGFYQETCPLAEAITRGTVFAATVLNPGIVPGLVRLHFHDCFVRGCDGSILLDSPTEAEGDTAEKDSPLNGASLRGLEVLDDVKAQLEIACPGTVSCADILAFAARDAASFAGIPYYEVPSGRLDGRISLADEVPHNLPMPFYNLSTLANLFASKGLNLEDLVVLSGAHSMGRAHCPSFHYRLYHFSPTQPQDPSLDPSYANYLKSICPPTVKPLGESSAVPLDAISSNMMTNTFYVALTQHKGLLGTDQLLMSSLPTRKMVRRLAHSPHLWPKMFAEAMVKVGRLTTNEPGEVRKYCRSING
	Nycol.K01490	NcPOD68	MRDTSSVFLIFLALLGLLGFSHAQLKVGFYDQSCPEAESIVQEFVKQHIPNAPTLAAPLLRMQFHDCFVRGCDGSVLLNATGNNTAEKDAIPNQTLRGFDFIDRVKALLEAKCPGVVSCADIISLVARDAVVVTGGPSWTVPTGRRDGTISSSTEALNNIPQPTMNFTTLTQSFANKSLDVKDLVVLSGSHTIGIGHCQFVTNRLYNFTGKGDQDPSMDPFYLANLKQFKCKTPTDNTTILEMDPGSFRTFDKHYYTNLVKRRGLFTSDASLLTDSTALSYVNEILNGPLENFYSEFAASMLKMIQVEVKTGTAGEIRKVCSKVNS
	Nycol.M00095	NcPOD69	MAAEAIILFFSLSLLLCDSWGALQVGFYASTCPSAESIVASTVQSSVNADKTIAASLLRLHFHDCFVQGCDGSILIDGPTAEKRSGPHAGVRGYELIEGVKSQLEQMCPGVVSCSDIVAMAARDAIALSGGPRYDVETGRRDGRVSAISDASIMPDVDDSIDVLKSKFASKGLSAADLVLLSGGGHTIGTTACFFMTKRLYSFTPDGGPDPSIEPSFLPELQATCPQNGDVNVRLAIDRGSQTAFDESILNNIRSGFAVLASDAQLYQDQTTQSVVDSYVDSFGSGFGPSFNQDFADAMVRLGRLGVKTGGEGEIRRVCAQFN
	Nycol.M00445	NcPOD70	MASSLPRCMALVVLVAVAAAATSASAQLSTTFYDTVCPTALSTIKAAVASAVQTEARMGASLLRLHFHDCFVQGCDASVLLDDTATFTGEKTAGPNMGSLRGFEVIDTIKSAVDKACGASVVSCADILAVAARDSVVALGGPSWNVPLGRRDSTTASFGGANTDLPSPDSSLATLTTAFQAKGFNLQELVALSGAHTIGQSRCSLFRDRIYNDTNIAPLFAFRRRLQCPRSGGDDNLAPLDNLTPNRFDNAYYLNLVFKRGLLHSDQELFNGGSADAQVRTYSLNPFAFSRDFAAAMVKMGNISPLTGNNGQVRTNCRKIN
	Nycol.M00494	NcPOD71	MASPLPRCMALVVLVAVAAAATSASAQLSTTFYDTICPTALSTIKAAVVSAVQTEARMGASLLRLHFHDCFVQGCDASVLLDDTATFTGEKTAAPNMGSLRGFEVIDAIKSAVDKACGASVVSCADILSVAARDSVVALGGPSWNVPLGRRDSTTASLSSANTDLPSPFSSLATLIAAFQAKGFNQQELVALSGAHSIGQARCVLFRDRIYNDTNIAPLFATTRQSQCPRSGGDNNLAPLDASTPYRFDNAYYLNLLVKRGLLHSDQELFNGGSADAQVRTYSLSPSIFSTDFAAAMVKMASLSPLTGSNGQVRTNCRKVN
	Nycol.M00446	NcPOD72	MASSLPRCMALVVLVLVAAAATSASAQLSTTFYDTICPSALSTIKAAVASAVQTEARMGASLLRLHFHDCFVQGCDASVLLDDTATFTGEKTAGPNMGSLRGFEVIDTIKSAVDKACGASVVSCADILAVAARDSVVALGGPSWNVPLGRRDSTTASFGGANTDLPSPDSSLATLTSAFQAKGLNLQELVALSGAHTIGQSRCSLFRDRIYNDTNIAPLFAFRRRLQCPRSGGDDNLAPLDNLTPNRFDNAYYLNLVFKRGLLHSDQELFNGGSADAQVRTYSLNPFAFSRDFAAAMVKMGNINPLTGNNGQVRTNCRKVN
	Nycol.M00444	NcPOD73	MAPSLRRCMALVVLVAVAAAATSASAQLSTTFYDTVCPTALSTIKAAVVSAVQTEARMGASLLRLHFHDCFVQGCDASVLLDDTATFTGEKTAGPNMGSLRGFEVIDTIKSAVDKACGASVVSCADILAVAARDSVVALGGPSWNVPLGRRDSTTASFGGANTDLPSPDSSLATLTTAFQAKGFNLQELVALSGAHTIGQSRCSLFRDRIYNDTNIGPLFAASRRLQCPRSGGDDNLAPLDALTQNRFDNAYYLNLLLRRGLLHSDQELFNGGSADAQVRTYSVNPFAFSRDFAAAMVKMGNLSPLTGSNGQVRTNCRKVN
	Nycol.I01278	NcPOD74	MAATPGYRFCAVSLAIILGISFFFSGIATAQLSVSFYAKTCPSVFETVRAGVRSALNAETRMGASILRLFFHDCFVNGCDGGILLDVDNGEKEAVPNLTLRGFEVIDSIKSQVDGSCGGGAVVSCSDILAIAARDSVVEMGGPTYEVPLGRRDARTSNKDDASQLPSPFKDLDDLAKKFQNKGFSMREMVALSGAHTVGFARCSIFRERIYNETDIDPDFAATLQNVCPRTDDDGDGGDVLAPLDHLSPMRFGNNYFQALLNRRGLLHSDQVLFNGGSADEIVRTYANDGKAFSVDFANAMVKLGNLIPPTDDGEVRVSCRRVN
	Nycol.I01196	NcPOD75	MPPFATNICALVCLCSLVQVSDQLSVDFYSKSCPKLEQLVFSVASQRFKEAPVSGPSTIRLFFHDCFVDGCDASILISGRGTEREAFDNRNLAVEAFETVNRAKAVVEANCPGVVSCADILAIAARDFVHLAGGPNYPVMKGRRDGTISLASRVRNNMPRPNSTVDELLRLFSSKGLNKSDLVALSGAHTIGFVHCDQFVNRLYDFHHTKQPDPSMEPRLLKALRMTCPPAGGNTDVVAPCDVMTPFTFDHMYYGNLEAKMGILATDQALFLDPRTKELVQMLGKDKVRFFQAFSQGMEKMGVIGIKVGKLGEIRKNCSRHN
	Nycol.I01219	NcPOD76	MGTSAVLLLLLFCSTLVAARNHQIPPEEFGIRFYDKKCPKFEAIVQKRVKAWVQSDPSLAASLIELHFHDCYVRGCDASILLSHPGSEREAPQSRNLRGFQVIDDIKEDLERACPGIVSCADILAAAAREATTKTGGPFWEVEYGRKDGNISVASEAAVVPVGRENVTYLVEFYQELGLNILDLVTLSGVHTIGQATCDQVKFRLGDFEGTGKPDPSIDPRYLNFLQRKCKWGGAKVDFDPITPHKFDNAHFINLQRRMGLLLSDQLLQSDPRTRPLVASFAANNKLFFHQFAVSMENLGDTQVLTGTDEGEIRKKCSCVNTN
	Nycol.I01276	NcPOD77	MADFAAAQPPPFSLSFYADNCPCVFETVRASVKSVISKEPRMGASLIRLFFHDCFVNGCDGSILLDGDDGEKTAAPNVNSVRGYEVIDAIKGQLSTACGGNVVSCSDIIAIVARDSVVELGGQSYPVPVGRRDSTTSNKDGANSDIPAFFEDLDAIISKFARKGFTAREMVALSGAHTVGQAQCTTFRHRIYNETNIDPTFAAMRQANCPMTSGQGDGNLAPLDPQSPILFDNYYFQALMSKKGLLHSDQVLFNGGSTDSIVTLYSNDSIAFLTDFANAMVKMGNLGVLTGTQGQVRVDCRRVN
	Nycol.I01499	NcPOD78	MDFIMRALVVFMVGFCLPAHLGAQLEVGFYDDKCAAAESIVEEEVRGALNVNSGFGAGLIRMHFHDCFVRGCDGSVLIDSTGSNRAEKDSPANNPSLRGFEVIDRAKLRLEGTCKGVVSCADILAFAARDSVQVLSGFYYDVPAGRRDGRVSLASEADTNLPPPVFTLSQLTQFFAAKGLTQAEMVTLSGAHAIGRSHCTSFGNRLYSFNTTTAQDPSLDPTYAAQLRKQCPQNPNATLVVPMNPAAPYSLDNSYYSNILANRVLFTSDQTLLSSSSTAGLVSQNSRSPYLWLNRFADAMIKMGQIGVLTGNAGEIRSNCRVIN
	Nycol.I01271	NcPOD79	MATHSSSSVKLPFYLLLLLLSSMASSPALAQLSVSFYATTCPSVFDTVRASVRSAVSREPRMGASLIRLFFHDCFAGGCDGSILLDGADGEKTAAPNVNSVRGYEVIDAIKARLSTACGGNVVSCADIVAIAARDSVVELGGPSYGVPVGRRDSTTSNKDGAERDLPGFFENLDAIIAKFARKGFTAREMVALSGAHTVGQAQCATFRDRIYNETNIDPTFASMRQANCPRSSGQGDGNLAPLDSQSPNRFGNNYFQELTNRRGLLHSDQVLFNGGSTDSIVTLYSSNPTAFATDFANAMAKMGNLGVLTGAQGQIRVDCKRVN
	Nycol.I01275	NcPOD80	MAATPGHRFCVVSLAIILGISFFFSGIATAQLSVSFYAKTCPSVFETVRGGVRSALNAEARMGASILRLFFHDCFVNGCDGGILLDVDNGEKEAVPNLTLRGFEVIDSIKSQVDGSCGGGAVVSCSDILAIAARDSVVEMGGPTYEVPLGRRDARTSNKDDASQLPSPFKDLDDLAKKFQNKGFSMREMVALSGAHTVGFARCSIFRERIYNETDIDPGFAATLQNVCPRTDDDGDGGDVLAPLDHLSPMRFGNNYFQALLNRRGLLHSDQVLFNGGSADEIVRTYANDGKAFSVDFSNAMVKLGNLIPPTDDGEVRVSCRRVN
	Nycol.I01273	NcPOD81	MATHSSSSVKLPFYLLLLLLSSMASSPALAQLSVSFYATTCPSVFDTVRASVRSAVSREPRMGASLIRLFFHDCFVGGCDGSILLDGTDGEKTAAPNANSVRGYEVIDAIKARLSTACGGNVVSCADIVAIAARNSVVELGGPSYAVPVGRRDSTTSNKDGAERDLPGFDENLDAIIVKFASKGFTAREMVALSGAHTVGQARCATFRDRIYNETNIDPTFASLRQANCPRSSGQGDGNLASLDSQSPNRFGNNYFQELTSRRGLLHSDQVLFNGGSTDSIVTLYSSNPTAFATDFANAMAKMGNIGVLTGAQGQIRVDCKRVN
	Nycol.I01270	NcPOD82	MASSMISRFLLVACAILAVVTCPASAQLSVNFYATSCPNVFDTVRTIVRSTVSNEPRMGASLIRLFFHDCFVNGCDGSILLDGSSGEKEALPNRDNSVRGYEVIDTIKTQLNSTCSGGNVVSCADIVAIAARDSVVALGGPTYSVVVGRRDSRTSFQSTANSDLPGFFEDLDAITTKFTNKGFTQREMVALSGAHTVGQARCSTFRDRIYNETNIDSTLATSRQANCPRAQGLPGDRNLAPLDGTPTTFDNNYYQDLTNRRGLLHSDQVLFNGGATDSIVRTYSTDANTFFNDFANAMVKMANLSPLTGTQGEVRINCRIPN
	Nycol.C01206	NcPOD83	MASFSAFLLTLSVISFLLLGTTSMAQLTPDFYSESCPDLFTVVRSQIESAVQNEKRMGASLVRMFFHDCFVNGCDGSVLLDDTPTFVGEKKAGPNMNSLRGFEVIDAIKAAVEEVCPGVVSCADIIAIAARDSVVELGGTSWDVKVGRRDARTASQALANTSIPAPTSSLSKLISSFAAQGLSVNDLVALSGAHTIGQARCTNFRNHIYNESNIDGFFARTRRANCPPTKGSGDNNLAPLDINTPNLFDNSYYTDLLAKRGLLHSDQELFNGGSTDSQVKAYASNADAFNADFVVAMIRMGDIKPLTGNSGEIRKNCRRVN
	Nycol.C01984	NcPOD84	MASASTLFVVFPLFLGLLIGSSSAQLTTGFYCKSCPSVFKTIQAQVWSAVAKEARMGASVLRLFFHDCFVNGCDASILLDDTPNFIGEKNAAANRNSARGFEVIDAIKTAVEQACPGVVSCADVLAIAARDSVVAFGGPNWDVKLGRRDARTASQAAANSSIPAPTFNLSRLISSFQAQGLSVKDLVALSGGHTIGQARCTSFRSRIYNETNIDTFYATTWQANCPRTSGSGDNNLAPLDMKTPTSFDNHYFKNLINQRGLLHSDQQLFNGGSTDAQVKAYSQDAKTFKADFVAAMIKMGDIKPLTGSNGEIRKNCRKIN
	Nycol.C01205	NcPOD85	MSAFCMMNAISAHSKLALSFLLCLLLLRSSSAQLTPDFYCDSCPNLLDIVRYQVQCALEQEKRMGASLVRLFFHDCFVNGCDGSVLLDDTTTMAGEKNALPNKNSLRGFEVIDAIKAAVEEACPCVVSCADIVAIAARDSVVELGGPSWDVKLGRRDARTASKAAANADLPAPSSSLDQLVSKFQQHGLSVQDLVALSGAHTIGLARCVNFRAHIYNDSNIDSSVGSSLQQVCPRTAGSGDNNLAPLDIQTPTYFDNAYYTNLLATAGVLHSDQVLFNGGMTDSQVQAYSDDTDLFFTDFAAAMINMGTSSL
	Nycol.C01208	NcPOD86	MASSSSLVLILATALLLATSFAQLTPDFYSESCPGVFSAVRSQIGIALEKEKRMGASLVRMFFHDCFVNGCDGSVLLDDTPTFIGEKRAGPNMNSVRGFEVIDAIKAAVEEVCPGVVSCADIIAIAARDSVVELGGPNWDVKLGRRDAMTASQALANTSIPAPTSNLTKLISSFAVQGLSVQDMVVLSGAHTIGQARCTTFRNHIYSESNIDGFFAGTRQAYCPPSNGTGDNNLAPLDIETPNFFDNSYYKDLIAKRGLLHSDQELFNGGSTDSQVSEYSENSDAFYADFVAAMIKMGDIKPLTGYDGEVRKNCRVVN
	Nycol.C01180	NcPOD87	MDVPSLLLLFLLSLSSLSADGMLTSNYYQKSCPRVEEIIRNVVIQKQITNPTTAGGTLRLFFHDCFVQGCDASILITSTPFNKAERDADINLSLPGDGFDAIVRSKMELELTCPGVVSCADILTIATRDLVRLVGGPYYTVKLGRKDGLISQASRVPGNLPLPTMPVTELASLFSSKGFSIGEMTALVGAHTIGFSHCKEFAKRLYNFSHGSTVDPSMNPQYAQGLQKACANYIKNPTISAFNDIMTPNKFDNEFYQNLPKGLGLLASDQALYSDPRTRGFVRLFASNQTAFFDAFVKAIDKLSMVEVKVGRQGEIRRRCDEFNS
	Nycol.C00538	NcPOD88	MARNILAFFLITALAITAHAQVPPLSLDYYSKTCPSVLHIVRREMECAVVADRRTAASILRLHFHDCFVQGCDGSVLLDDTRTLIGERSAIANKDSLRGFRLVDRIKTMVEARCPGIVSCADILAIAARDAVVLTGGPCWDVPLGRRDSTTASLARADVDLPLPSHGLVTLLAKFQNQGLSLTDMVALVGAHTIGMSRCTNYRDRIHGDFKDTIGANPLSQAYLYNLKSACPPVGNDDNITSLDYLSPALFDNSFYQILTRGEGLLSSDQAMYSSLLSKDTKPLITEYAMDVLAFFKQFSESMVKLGNITDPVSYSTGEVRKKCRFVNI
	Nycol.C01203	NcPOD89	MASSFTKFVACLTLLALLLGTSSAQLTPDFYCDSCPGLLDAVRNQIKLAVARENRMGASILRLFFHDCFVNGCDGSLLLDDTPTFVGEKRAAPNLNSARGFEVIDAVKAAVEEVCPGVVSCADILAISARDSVVELGGPSWNVKLGRRDALTASQAAANTSIPPPTSNLDQLVSSFQAQGLSAQDMVALSGGHTIGQARCTSFRSRIYNETTIDGFFAATRQAGCPRTAGSGDNNLAPLDMQSPTCFDNYYYKNLVARRGLLHSDQQLLSGGFSDSQVRLYSGDSDAFSRDFVAAMIKMGDIKPLTGNNGEIRKNCRRVN
	Nycol.C02174	NcPOD90	MAKELLLLLIFLVLTLGLPSPGAAQLRYNYYASTCPNVENIVRNAVAAKFRQTFVTVPATVRLFFHDCFVQGCDASIIIASTPSNRAEKDNPDNLSLAGDGFDTVMKAKAAVDADPKCRNMVSCADILALATRDAIALAGGPSYAVELGRKDGLSSTAQSVAGKLPQPTFSLDQLNSLFASHGLTQTDLIALSGAHTVGFSHCNRFSSRIYKPNNGVDPSMNRTYAAQLRGMCPTNVDPTIAINMDPETPKSFDNAYFQNLQRGMGLFTSDQSLFADRRSRPTVNTFAGNKFAFERAFVTAITKLGRVGVKTGQQGNIRRDCSMFN
	Nycol.C01204	NcPOD91	MLVVALSVAVLLLARGCSSQLTPDFYQESCPDLLPTIRYQVQLAVNRQPRMGASLLRLFFHDCFVNGCDGSILLDDTATFVGEKKAAPNLNSARGFEVIDAIKAAVDEVCPGVVSCADILALTAKDSVVELGGPNWNVRLGRRDAKTASQAAANTSIPPPTSNLNQLISNFQSHGLSVQDMVALSGAHTIGFARCTNFRSRIYNETNINGFFAETRQPFCPSIAGSGDNNLAPLDSQTPRLFDNSYFDNLIAKRGLLHSDQQLFNGGSTDSQVRAYSEDPDSFENDFVTAMTKMGDIQPLTGSNGEIRKDCRRVN
	Nycol.C00872	NcPOD92	MAQSLLKLCLIFSLLCFASAQLRRNFYAQTCPNVEAIVRDAVGRKLRQTFTTASGTLRLFFHDCFVQGCDASVILVSTPNNKAEKDSPDDITLPGDAFDTVIKAKAAIDAIPQCRFKVSCADVLAIAARDVVAMTGGPFFEVELGRRDGRVSRESDVHGHLPLPEFKLDQLVSMFASHGLTLEDMVALSGGHTIGFSHCNRFTNRLFDYSRRFPVDPSMNATYVKQLQVQCPRNVDPNIAVGMDSVTPFAFDNQYFKNLLQGKGMFTSDQVLYTDPRSRKIVELFARNNEAFNVAFANAMTKLGRVGVKTGNEGEIRRDCALVN
	Nycol.C01652	NcPOD93	MERKRNTPTIHTIISPLLFILAFTSILELSISTLSFDFYAGSCPNVELLVRNTVRSAAAFDQTAPAKLLRLVFHDCMVEGCDGSVLLEGNGTERADPANASLGGFQVVDSIKNLLEFLCPGTVSCADILALAARESVMIAGGPFVRILTGRRDGRVSSISNVRPNMVDTTFSMEQMAQVFSSKGLSMEDLVTLSGAHTIGTAHCRAFGDRFGEDAKGRPIPVDSSMDRDYAEQLISQCPPNVNPDVTVNNDPATAMVFDNVYYQNLMRGRGLFHSDSELSTDGRTRDQVQFFAQNQEAFFQSWANSFVRLTNVGVKTGDEGEVRRICGAVN
	Nycol.E01136	NcPOD94	MAALTSIFIFSFFLSLMSTEAQYAHYGGTNYGHYSESCPNVEEMVKSSVQFFIDADSTLAPALLRLHFHDCFVNGCDGSVLLEGPGREMTSPANFGLRGFEVVAATKARVEAMCPGVVSCADILALAARDAVVLTNGPSWDVPLGRLDGYRSVAADAMSLPSPNEPVSVLRSKFAAKGLSTEDLVALSGAHTIGQASCQFFSYRLYNYRSTGTSDPSLERSSLRELQSICPASSSSALAALDKGSKDVWDNMYYKNIIAGNGLLESDAELFADGSTRGLVSLYARSGNDFGVAFARSMVKLSNVGVRTHANGGDGEIRRLCQVPNF
	KAF3791155.1	NtPOD1	MAHASLLLRRLVGLTSHVGRILKLNGFNVIDGAKSTLESQCPQVVSCADILAFAAWESIRIAGGFNYPVPAGRRDGLVSKESEVNQNLPRAFFNVKQLEDNFARKGFSLKDMVTLSGAHTIGDSHCSAFSNRLYNFKNTTNASXVTPRTLDNQYYVNLKSHRGLLSSDQALMDRADTAGMVLANINSDPLEGSISTGFVSTCTFRLRLLPSGILFRSDEHLRPPLDPQASSSSSLSLRRAISSVCSLLPRRLCLHRLRLHLHVPAPSVSAGHSKAPSPPISSDWPASSSTPLPPSAVPLPVQCSSPFPLCRLGRVGAREASCLPPVCCIACEAQALFLGSFALARGWGHGSPSSSPAFATAPGVLGWGS
	KAF3779566.1	NtPOD2	MASYSTGHGRLAMSLNLALFCLLIELASVGLAHGDELRVGYYSSSCPSVEDVVRNTVTKAVARDPGMPAALIRLHFHDCFVRGCDASVLLDSTPGNPAEKDSPTNNPSLNGFDVIDVAKSTLESQCPQVVSCADILAFAARESVRIAGGFYYPVPAGRRDGLVSKESEVNQNLPRAFFNVKQLEDNFARKGFSLKDMVTLSVLDNQYYVNLRNHRGLLSSDQALMEREDTARMVRANINSGSMWLHKFAYACLALACCLLIEVAAWAGLAQADGLRVDYYKRTCPSAEAVVRQTVAKAVARDSGIPAGLLRMHFHDCFVRGCDASVLLDSTPGNTAEKDSPINNPSLSGFDVIDEAKSVLESQCPQVVSCADILAFAARDSIHIAGGFYYAVPSGRRDG…
	KAF3779561.1	NtPOD3	MKGIMVPYSSTHGRFAMAGSLVLFFLLMELASVGLAHNGELRVGYYSRTCPSVEDVVRNTVSKAVARDPGAPAALIRLHFHDCFVRGCDASVLLDSTPGNPAEKDSPTNNPSLKGFDVIDEAKSTLESQCPQVVSCADIVAFAARESVRIAGGFYYPVPAGRRDGLVSKEFEVNQNLPMAFFNVKQLKENFARKGFSLEDMVTLSGAHTIGDSHCSAFSNRLYNFKNMTNASDPSMDQTYVSDLKSKCPAPGSGQNPIVSLDPVTPRTLDNQYYVNVKSHRGLLSSDQALMDREDTARMVQENINSGSMWLHKFADAMVRMGKIEVLTGSQGQIRKSCRIPFCNYKRNDKAQDHYPTMVTLLYNFRNKTNTSDLSMDQTYVSDLKRKCPALGSRQNPII…
	KAF3779562.1	NtPOD4	MVTLSGAHTLGVSHCSSFSDRLYDFNNSTGAVDPSMDPKYVRYLRTKCPDSDSSTQDATVALDPVTPNRLDNKYYVNLKYQRGLLTSDQALTERADTARMVEQHVNQGSVWAHKFSAAMVRMGSIGVFTGYQGEIRNLALACCLLMEVAASAALAQAHGLRVDYYKHTCPSAEAVVRQTVAKAVARDSGAPAGLLRMHFHDCFVKGCDASVLLDSTPDNTAEKDSPINNPSLTGFDVIDEAKAILESQCPQVVSCADIVAFAARDSVHIAGGFYYPVPAGRRDGLVSMESEVVENLPMAFFDVKQLEENFARKGLSLEDMVTLSGAHTIGDSHCSSFSDRLYDFNSMNASDPSMDPKYVSYLKTKCPTPDSAQDPTVPLDVTTPKRLDNKYYVNLKYHR…
	KAF3779565.1	NtPOD5	MATLQHFSHEHPPLHRSFALIFCTFIGIASAHGSSLSVGYYSCSCPSAESVVQKTVAKAVARNPGMAAGLIRMHFHDCFVRGCDGSVLLDSTTGNKAEKDSLANNPSLRGFEIIDEAKAALESECPQLVSCADVLAFAARDAVHMTGGFYYSVPAGRRDGRVSKESEVLDNLPLPTSNVDELEEKFAAKGLSLTDMVTLSGAHTLGVSHCTSFSNSLYDFNKSGAADPTMDPKYVQYLRTKCPNPLPSTQDPTVPLDPVTPNKLDNNYYLNLKCHRGLLTSDQALTERADTARMVNQNVMNGPMWADKFSAAMVRMGSIEVLTGSKGDIRRSCRVVN
	KAF3778272.1	NtPOD6	MGPPTSQSRPKPKGWGEGERASTLHRLASAHDLAQLDTLVSKAMAPIFSDVTAAAAFVRLMFHDCQVQGCDASILLDSVGNRNIISEMVSDRNFGIRKRGSIQLIKEVVESECPGKVSCADLIIMAASKSVAVSGGPLIRILLGRKDSTTANNLLADHFLPRSHTLGAGHCVNIVDRLYEPKEDDFMSNTFNLYLRFLCPDKMPLTNLTALPNDLTPILFDNQYFRDILAGRGPFTIDSRIASDQRTSSIVAAFANDQEFFLQTFSSAFSKLSTNGVLTGNNGEVRRKCNQTN
	KAF3778966.1	NtPOD7	MPLLLSLPVSLYTLPAPRHLLPPPLPSRLSLQSLPLEQLVFSIASQRFKEAPVSGPSTIRLFFHDCFVDGCDASILISGRGTVREAFDNRNLAVEAFETVNRVKAVLEANCLDVVSLLSGSPFPNPVSLLLSLSAPPSPFPSPLSLVPYL
	KAF3774784.1	NtPOD8	MATLQHFSHEHPPLHRSFALIFGMLVGIASAHGRSLSVGYYSCSCPSAEAVVQRTVAKAVARNPGLAAGLIRMHFHDCFVRGCDGSVLLDSTAGNKAEKESPANNPSLHGFEIIDEAKAVLEAECPQLVSCADILAFAARDAVHIAGGFYYSVPAGRHDGRVSRESEVLKNLPFPSFNVAQLEANFAAKGLSLADMVTLSGAHTLGVSHCTSFSNRLYDFNKSGAADPTMDPKYVQYLRTKCPNPSSSTQDPTVPLDPVTPNKLDNNYYLNLKCHRGLLTSDQALTERADTARMVNQNVKHGSVWADKFSAAMVRLGSIQVLTGCEGEIRKSCRVVN
Nymphaea thermarum	KAF3791355.1	NtPOD9	MKLSPSMPMNTRATRPFVCTETQVRIELSLKSLHPFHRVLSLDRRTKHMKGIMVPYSSTHGRFAMAGSLVLFFLLMELASVGLAHNGELRVRYYSRTCPSVEDVVRNTVAKAVARDPGAPAALLRLHFHDCFVRGCDASVLLDSTPGNPAEKDSPTNNPSLKGFDVIDEAKSTLESQCPQVVSCADIVAFAARESVRIAGGFYYPVPAGRRDGLVSKESEVNQNLPMAFFNVKQLEDNFARKGFSLEDMVMLSGAHTIGDSHCSAFSNRLYNFKNMTNASDPFMDQTYVSDLKSKCPASGSGQNPIVSLDPVTPRTLDNQYYVNVKSHRGLLSSDQALMDRADTARMVLANINSGSMWLQKFADAMVRMGKIEVLTGSQGQIRKSCRVVN
	KAF3789823.1	NtPOD10	MTTLQHFTHEHPPLHRSFALIFCMFIGIAFAHGSSLSVGYYRYSCPSAEAVVQRTVAKAVARNPGLAAGLIRMHFHDCFVRGCDGSVLLDSTPGNKAEKESPANNPSLRGFEIIDEAKAILEAQCPQLVSCADILAFAARDAVHMAGGFYYAVPAGRHDGRVSKESEVLKNLPFPSFNVAQLEANFAAKGLSLADMVTLSGAHTLGVSHCTSFSNRLYDFNNSGAADPAMDPKYVQFLRTKCPEPLSSTQDPTVPLDPVTPNRLDNNYYLNLKCHRGLLTSDQALTERADTARMVNQNVMHGSMWANKFSAAMVRLGSIQVLTGCEGEIRRSCRVVN
	KAF3790339.1	NtPOD11	MGWWIMSSCGSTKGFAGIIHGDFDLNPQGCDASVLLDSTPGNPAEKDSPTNNPSLKGFDVIDEAKSTLESQCPQVVSCADIIALATRESVRIAGGFYYPVPAGRRDGLVSKESEANQNLPMAFFNVKQLEDNFARKGFSLEDMVTLSGAHTIGDSHCSAFSNRLYNFKNTTNASDPTMDQMYVSDLKSKCPAPGSGQNPIVSLDPVTPRTCKRKWKRRKTLDNQYYVNVKSHRGLLSSDQALMDREDTARMVLANINSGSMWLHKFADAMVRMGKIEVLTGSQGQVRKSCRVVN
	KAF3796527.1	NtPOD12	MTSRFTEQSCRNKGKEMPPFSTTICALVCLCSLVQVSDQLSVDFYSKSCPKLEQLVFSVASQRFKEAPVSGPSTIRLFFHDCFVDGCDASILISGKGTEREAFDNRNLAVEAFETVNRAKAVVEANCPGVVSCADILAIAARDFVHLAGGPNYPVMKGRRDGTISLASRVRTNMPRPNSTVDELLRLFASKGLNKSDLVALSGAHTIGFVHCDQFVNRLYDFHHTKQPDPSMEPRLLKALRMTCPPAGGNTDVVAPCDVMTPFTFDHMYYGNLEAKMGILATDQALFLDPRTKELVQMLGKEKVRFFEAFSQGMEKMGVIGIKVGKLGEIRKNCSRHN
	KAF3796530.1	NtPOD13	MAAFSMTNVVSAHSKLALSFFLCLLLLRSSSAQLTPDFYCDSCPNLLDIVRYQVQCALEQEKRMGASLVRLFFHDCFVNGCDGSVLLDDTATMAGEKNALPNKNSLRGFEVIDAIKAAVEEACPCVVSCADIVAIAARDSVVELGGSSWDVKLGRRDARTASKAAANADLPAPSSSLDQLVSKFQQHGLSVQDLVALSGAHTIGLARCVNFRAHIYNDSNIDSSVGSSLQQVCPRTAGSGDNNLAPLDIQTPTYFDNAYYTNLLATAGVLHSDQVLFNGGMTDSQVQAYSDDTDLFFTDFAAGMINMGDIKPLTGTDGEIRGNCRVSLTMANSMLMVALSIAALLLARGCSSQLTPDFYQESCPDLLPTIRYQVQLAVNRQPRMGASLLRLFFHDCFVN…
	KAF3780861.1	NtPOD14	MMTLSVISALLLGTTSMAQLTPDFYSESCPDLFTVVRSQIENAVQNEKRMGASLVRMFFHDCFVNGCDGSVLLDDTPTFVGEKKAGPNMNSLRGFEVIDAIKAAVEELCPGVVSCADIIAVAARDSVVELGGTSWDVKVGRRDARTASQALSNTSIPAPTSSLSKLISSFAAQGLSVNDLVALSGAHTIGQARCTTFRNHIYNESNVDSFFAATRRANCPPTKGSGDDNLAPLDINTPNLFDNSYYTDLIAKRGLLHSDQELFNGGSTDSQVQAYASNPDAFNADFIAAMIRMGDIKPLTGNSGEIRKNFISFLLLGTTSMAQLTPDFYSESCPDLFSAVRSQIENAVDKEKRMGASLVRMFFHDCFVNGCDGSVLLDDTPTFVGEKKAGPNMNSLRGF…
	KAF3774688.1	NtPOD15	MASSSSLLLILATALVLATSFAQLTPDFYSESCPGVFPAVRSQIGIALEKEKRMGASLVRMFFHDCFVNGCDGSLLLDDTPTFIGEKRAGPNMNSVRGFEVIDAIKAAVEEVCPGVVSCADIIAIAARDSVVELGGPNWDVKLGRRDATTASQALANTSIPAPTSNLTKLISSFAVQGLSVQDMVALSGAHTIGQARCTTFRNHIYSESNIDGFFAGTRQAYCPPSNGTGDNNLAPLDIETPNFFDNSYYKDLIAKRGLLHSDQELFNGGSTDSQVSEYSENSDSFYADFVAAMIKMGDIKPLTGYDGEVRKNCRVVN
	KAF3774687.1	NtPOD16	MASSLPRCMALVVLVVVAAAATSASAQLSTTFYDTICPTALSTIKAAVASAVQSEARMGASLLRLHFHDCFVQGCDASVLLDDTATFTGEKTAGPNQGSLRGFEVIDTIKSAVDKACGASVVSCADILAVAARDSVVALGGPSWNVPLGRRDSTTASFGGANTDLPSPDSNLATLTTAFQAKGLNVQELVALSGAHTIGQSRCSLFRDRIYNDTNIAPLFAFRRRLQCPRSGGDDNLAPLDNLTPNRFDNAYYLNLVFKRGLLHSDQELFNGGSADAQVRTYSLNPFAFSRDFASAMVKMGNINPLTGNNGQVRTNCRKMASSLPRCMALVVLVAVAATATSASAQLSTTFYDTVCPTALSTIKAAVASAVQTEARMGASLLRLHFHDCFVQGCDASVL…
	KAF3774685.1	NtPOD17	MGLIAKQVVCSGWHFTCRIYGKGSDTLQVVQEFAAGFEDFRLSFAVSMSRMGDIGVLTGEKGEIRRSCRFRNADNPSLKDNP
	KAF3790341.1	NtPOD18	MKACLILAFLFLSSCFQTPAASHKAVWLRHNFYGKRCLCAKDTVRSITWAHVSKNSALPAKFLRKQFHDCFVRGCDASILLNSTANSNAEKDAAP
	KAF3796537.1	NtPOD19	MPKSSARATEEQAERTMARPFSKLILFSAVPIFCFLRSSHASLSYNYYERTCPQLDSLVNRAMAAIFLDLTAPSALVRLMFHDCQVQGCDASILLDSGCGNVRTEMLSGRNFGIRKRSSIQMMKEAVESECPGQVSCADLIVMAASKSVTVSGGPRIEVPLGRKDSTTANNLLADSHLPPASMSVDDLLNLFSSMGMNMEESVAMLGSHTLGVGHCINIADRLYEPKGDDYMSSNYGAYLSFMCPTRVPLTNLTALPNDLTPTLFDNQYFRNILAGRAPFTIDSRIATDPRTSAIVAHFAGKQDHFFQAFSSAFVKLSYLGVLTGDSEGEIRRQCNQVN
	KAF3796531.1	NtPOD20	MDRADTAGMVQANINSGSMWLHKFADAMVRMGKIEVLTGPHGQIRKSCRHLLLLNKKNGKWPDTDRLASIHNSHV
	KAF3790340.1	NtPOD21	MDLSGMLPYLWCAHKTLQNSSSFELKVDGTSPAPAWGTVACQAQQRPALGRCLRQRARRCRAMQRSRNMIAVALTGYGACETPCSVPGQQPRNKGFPRVVLLFLMVHMLEIGGPCYGVKLGKKDGFISQASRVPGYLPLPTMPVTELAPLFSSKGFSFGEMVALVARTIGFSHCTNNPPISAFNGIMIPNKFKEIRRRCVVKVKNAGATRNAKIAPELLFTEL
	KAF3796538.1	NtPOD22	MAKISVLSVLVVVMGLVFASSSGVTCQQLSPSFYFRTCPRAMPVIRRKVFSAVAREPRMGASLLRLQVHDCFVNGCDGSVLLDDTPTMTGEKNSLANANSARGFEVIDSIKSAVDRACGGSVVSCADILAVAARDSVVALGGPTWRAQLGRRDSTTASKDAADNNLPSPFSSLATLISSFQSKGLNARDLVALSGAHTIGQAQCRFFKTRIYNDTNIDPQFASSLQGSCPASGGDNNLSPLDSTPTRFDGAYFAKLMSRRGLLHSDQELFNNGTTDRIVRGYSINPRLFSADFARAMVKMGNLSPLTGTIGQIRQNCRRVN
	KAF3787371.1	NtPOD23	MAKISVVTTMVVVMGLVLAAGVNCQQLSPFFYFRTCPQALPAIRAAVFAAVAQEPRMGASLLRLHFHDCFVNGCDGSVLLDDTPTITGEKGSLANANSARGFEVIDSIKSAVDRACGGSVVSCADILAVAARDSVVALGGPSWPVQLGRRDSTTASKDAADTNLPSPFSSLATLISSFQRKGLNARDLVALSGAHTIGQAQCRVFRTRIYNDTNIDTQFASSLQGSCPASGGDSNLSPLDRFTPTRFDGAYFGNLMSRRGLLHSDQELFNNGTTDQIVRAYSFNPRLFSADFASAMVKMGNLSPLTGTNGQIRQNCRRVTNYKEKEIREFLSCFDKIHPSSTEC
	KAF3790338.1	NtPOD24	MAKLSVVTTMVVVMGLVLAAGVNCQQLSPFFYFRTCPQALPAIRAAVFAAVAQEPRMGASLLRLHFHDCFVNGCDGSVLLDDTPTMTGEKGSLANANSARGFEVIDSIKSAVDRACGGSVVSCADILAVAARDSVVALGGPSWRVQLGRRDSTTASPRLFSANFATAMVKMGNLSPLTGTNGQIRQNCRRVN
	KAF3782506.1	NtPOD25	MPENTIGQAQCRFFRTRIYNGTNIDAQFANSLQGSCPASGGDNNLSPLDSTPTRFDGAYFAKLMSRRGLLHSDQELFNNGTTDRIVRGYSINPRLFSADFARAMVKMGNLGPLTGTIGQIRQNCRRISLVTTMVVVMGLVLAAGVNCQQLSPFFYFRTCPQALPAIRAAVFAAVAQEPRMGASLLRLHFHDCFVNGCDGSVLLDDTPTMTGEKGSLANANSARGFEVIDSIKSAVDRPCGGSVVSCADILAVAARDSVVALGGASWPVQLGRRDSTTASKDAADTNLPSPFSSLATLISSFQRKGLNARDLVALSGAHTIGQAQCRVFRTRIYNDTNIDTLFASSLQGSCPASGGDNNLSPLDRFTPTRFDGAYFGNLMSRRGLLHSDQELFNNGTTDQ…
	KAF3791327.1	NtPOD26	MEPFLERLKLRLKRLQLETSKVEAPLEMSVDPFDKASAGNIDKSLELSLGSKWLSTQPRPNKLSLEVMRVGSAGLLALGIGTPYSLVAPQSPPRCAAINLPAISPLPSRAATSKPIVASIAAHQQLLVEEVIGILVAMASCSAFVVVAVTILGLFIQGSSHPQLSPDFYSDTCPDLLPIIQHQVQLSVAEERRMGASLIRLFFHDCFVNRSGWHSKRVWNRGILRILLGNYKLRNNMLIRLVMQEEV
	KAF3781400.1	NtPOD27	MTLFTFNFSTLKDRFAKKGLSAKDLTVLVGAHTIGHSHCSIVSNRLYNFTGKGDQDPSLDKFYAANLKKYKCKTPADKTTVLEMDPGSYRTFDNHYYVNVEKGRGLFSSDASLITDSLSKSYVHGIVSGSIDFFKEFALSAVKLSLLDVKTGKEGEIRKEERTRNMGSLALVAFALLVFLGASHAQLKDGFYDDVCPQAESIIQEFVKEHIPNAPSLAAALLRMQFHDCFVMGCDASLLLNSTKNNTAEKDSSPNMSVRGFGFIDAVKSKLEEACPGVVSCADVIALVARDAIVAIGGPYWKVPTGRRDGTVSLASAALANVPAPTLNFTSLKAKFANKSLDVKDLVVLSGAHTIGITHCSFVSKRLYNFTGKGDQDPALDSLYAANLKEYKCKTPADN…
	KAF3796861.1	NtPOD28	MRKTSSFYLAALALLGLLAASQAQIKVGFYDESCPQAESIIKEFVKQHIPNAPTLAAALLRMHFHDCFVRGCDGSVLLNSTTNSTAEKDSVPNSTLRGFDFIDRVKALLEAACPGVVSCADTLALVARDAVVVTGGPSWTVPTGRRDGTVSLASEVLTNIPGPTFNFTALKKNFANKNLDVKDLVVLSGAHTIGIAHCAVVTNRLYNFTGKGDEDPALDKFYAANLKKFKCKTPTDTTSILEMDPGSFRTFDKHYYTNVVKRRGLFTSDSSLVTDATAASYVTEILNGPLENFFTEFAASMEKMVQLEVKTGSDGEIRKLCGVVNGPSQELSSLREAHLNCKDCERQRRKMRDTSSVFLIFLALLGLLGFSHAQLKVGFYDQSCPEAESIVQEFVKQHI…
	KAF3792778.1	NtPOD29	MPINSRATRPFECRETQVRIELSHKSLHPFHRALSRDRRTKYVKGIMVPYSSTHGRLAMAGSLALFCLLMELASVGLAHDGELRVGYYSRSCPSVEDVVRSTVTNAVARDPGMPAALIRLHFHDCFVRGCDASVLLDSTPGNPAEKDSPTNNPSLNGFDIIDAAKSTLESQCPQVVSCADIVAFAARESVRIAGGFYYPVPAGRRDGLVSRESEVNQNLPMAFFNVKQLQENFAKKGFSLEDMVTLSGAHTIGDSHCSAFSNRLYNFKNTTNASDPSMDQTYVSDLKSKCPAPGSGQNPIVSLDPVTPRTLDNQYYVNVKSHRGLLSSDQALMDREDTARMVQANINSGSMWLHKFADAMVRMGKIEVLTGSQGQIRKSCRTRLVVGSELLKGLDAMSD…
	KAF3794784.1	NtPOD30	MALYSSSHGRFPMVGSLAVLLCLLVALASLGSSHGQELRVGYYELRVGYYGCDASLLLDSTAGRPAEKDSPVNNPSLGGFDVIDEAKSILESRCPGVVSCADIVAFAARDSVQIAGGISYLVPAGRRDGLVSSKNEVDANIPKANFSVEQLQANFARKGLSLEDMVTLSGAHTIGDCHCSAVSDRLYNFNSTNAPDPSMDPKYALFLKSKCPAPGSSHDPVVLLDEVTPNKIDNQYYENLKNQRGLLSSDQALMNRDDTATMVQKNALFGLVWQANFGDAMVRMGKIEVLTGSQGQIRKSCRVVN
	KAF3782496.1	NtPOD31	MHSNSNKFIYPHLRQLNKFHPQLAMKILLFFLFAMLAMTALAQPYLTQDYYSGSCPSVVDIVRREMIEIAIADRPKLASILRLHFHDCFVQGCDGSIFLESTDTMISEQEAIPNKDSIKGLDTFDNIKTAVEAECPGVVSCADVLAIAARDAVILSGGPYWDVPLGRKDSTTANFAAANINIPLPNQDLGTLLAKFLFQGLSLQDMVALVGAHTIGVARCVSFRERIYGDFLETVGLNPISHAYLFHLKVLCPEVGDDDNTSPMDNITPIFFDNSFYQILVRGEGLLNSDQEMYSSLLSGDTKPLVIQYAADLLLFYKHFTEAMLKMGNITDPLSYATGEVRRKCNVVNS
	KAF3780793.1	NtPOD32	MACPSNLFATFFIVFVISIASSTAQLSTDYYDSCCPGLLDAVRAQVKLAVDKEPRMGASLLRLFFHDCFVNGCDGSIMLDDTATFTGEKNAAPNRNSARGFEVIDAIKAAVEQICPGVVSCADILAISARDSVVALGGPSWDVKVGRRDARTASQAAANTSIPAPTFDLNRLVSSFQAQGLSVKVLVALSVIDTCWGAGAHTIGQARCTNFRARIYNETNIDGFFARTRQAGCPRTSGAGDNNLAPLDIQTPTSFDNGYFQDLISKRGLLHSDQQLFNGGSTDSLVTSYSQSSSTFNADFVAAMIRMGDIKPLTGSNGEIRKNCRRIN
	KAF3784936.1	NtPOD33	MTSGQGDGNLAPLDPQSPIRFEALMSRKGLLHSNQVLFNGDSTDSIVTLDSNDKTAFATDFANAMVKMGSLRALTGTQGQVRTDQGWREGGPA
	KAF3794783.1	NtPOD34	MASSRISSFLLLAFVALILATAGPANAQLSVNFYATSAAMPVFFWIAAERSKRCQTQAQLEDIVVIAARDSVEALGGPVYSVPVGRRDATTANQNAANTQLPGFNENLDAITDKFTAKGFTQREMVALSGAHTVGQAQCFTFRDRIYGETNINATFQTTRQQSCPRTAGQGDGNLAPLDDSTPNTFDNAYFQGLINRRGLLHSDQVLFNGGATDSIVTTYSKDANTFSNDFANAMIKMGNLNPLTGTQGQVRLNCRSVN
	KAF3774309.1	NtPOD35	MASSRISSFLLLAFVALILATAGPANAQLSVNFYATSCPSVFNTVRSIVRSTVSNEPRMGASLIRLFFHDCFINGCDAGILLDSGGEKQAVPNAGSVRGYEVIDAIKSQLNTSCGGNVVSCADIVVIAARDSVEAVSLSRSFVSPSLVQSSPLISLCVVLQLGGPVYSVPVGRRDATTANQNAANTQLPGFNENLDAITDKFTAKGFTQREMVALSGAHTVGQAQCFTFRDRIYGETNINATFQATRQQSCPRTAGQGDRNLAPLDDSTPNTFDNAYFQGLINRRGLLHSDQVLFNGGATDSIVTTYSNDANTFSNDFANAMIKMGNLSPLTGTQGQVRLNCRIVN
	KAF3789284.1	NtPOD36	MRALSRTPHTGDKTTGRDSATLSSPVRPSLATATAILTSCRAFNTTSTAKLARRQSSSFARPSKISSPNVPTWHLASSDSPSTTASSRQEPFSPRSRFTSFLSWSAGNDNSGGRVTVALVCIQGCDASVLLDSREGAPSEKEASANKNSLRGFDVIDAVKERLEHLCPLTVSCADIVALSARDAIFLTGGPFYPLSTGRRDGRVSRAATAEAQLPSPFDTLAAILAAFNERGLHQNDTITLLGAHTIGHTHCRFVQSRLYNFSGDGAPDPTMNSTLAESLKLICPEDDDEEADMDGRTKLPMDFGGYDTFDSHFYQNVVEGYGVLYADQQLMASAATANLVVDYAIDTDLFRREFARAMVKLSSVGVLTGSQGEVRRDCRRLLEGEPTGLNGG
	KAF3774306.1	NtPOD37	MEVKNGRMKVGGPYYTVKLGRKDGLISQASRVPGNLPLPTMPVTELASLFSSKGFSIGEMTALVGAHTIGFSHCKEFAKRLYNFSHGSTVDPSMNPQYAQGLQKACANYIKNPTVSAFNDIMTPNKFDNEFYQNLPKGLGLLASDQALYPDPRTRGFVRLFASNQTAFFDAFVKAIDKLSMVEVKVGRQGEIRRRCDEFNS
	KAF3773858.1	NtPOD38	AHVNQDYQHCVVKRKAFRSAVCSQEGWRLQFSKLACSVWLYKSSSPDKHTAEERSEIKILKLQPLIESSIRRYTSSTMASSMISSFLLVASVILAVVTCPASAQLSVNFYATSCPNVFDTVRTIVRSTVSSEPRMGASLIRLFFHDCFVNGCDGSILLDGSSGEKEALPNADNSVRGYDVIDTIKTQLNSTCSGGNVVSCADIVAIAARDSVVALGGPTYSVVVGRRDSRTSFQTAANNELPGFFEDLDAITTKFTNKGFTQREMVALSGAHTVGQARCSTFRDRVYNETNIDSTLASSRQANCPRAQGLPGDRNLSPLDGTPTTFDNTYFQDLTNRRGLLHSDQVLFNGGATDSIVRTYSTDANTFFNDFANAMVKMANLNPLTGTQGEVRLNCRIPN
	KAF3773898.1	NtPOD39	MASASTLLVVFPLFLGLLIGSSSAQLTTDFYGKSCPSVFKTIQAQVCSAVAKEARMGASVLRLFFHDCFVNGCDAFILLNDTPNFIGEKNAAANRNSTRGFEVIDAIKAAVEQACPGVLSCADVLAIAARDSVVAISKRLVLLCIYIKTIKITVWWGENVAPLHTNNSRLEGSNAEFLTWPTTSIDTKAI
	KAF3774307.1	NtPOD40	MALIMSWTKLALSLHLSQSLAQMARRAVILLCSISLLLDHSWGSLRVGFYSSTCPAAESIVRSAVRTAITFDWTITAPLLRLHFHDCFVQAYFSVAGGCDGSILIDGPTSEKTNPAHAGLRGFDVIEAAKSQVEQVCPGIVSCSDIVALAARDSVSMSGGPSYQVETGRRDGIVSVASDAGSMPDVNDPISVLKAKFAAKGLSASDLVLLSAGGHSIGTAACFFMTKRLYAFTPAGGSDRSINPAFLPALELTCPVNGDVNVRLPLDQGSQFAFDKSILNNIRLGFAVLASDAQLYADPSTRRVVDSYFGLRGGFIPDLSSSSFHHDFANAMVKMGRVGVKTGSQGVIRRVCSRFN
	KAF3773897.1	NtPOD41	MRVGVTNMGSLAFFAFALLGLLGASHAELQLGFYDHVCPQAESIIQGFVKEHIPNAPPLAAALLRLHFHDCFVRGCDASLLLNSTKNSTAEKNAAPNLSLRGFSFIDAIKSKVEEACPGVVSCADIVALVARDAVAVIGGPYWKVPTGRRDGTVSLASEALANIPAPTLNFTGLKANFANKSLNVKDLVVLSGAHTIGITHCNFVSNRLYNFTGKRDQDPALDKFYAANLKAYKCKTPADNSTILEMDPGSFRTFDTHYYTNVVKRRGLFTSDSSLLTDSTSKSYIDGILSGSIDFFKEFALSMEKMGQIGVKTGTEGEIRKVCSLVNY
	KAF3773859.1	NtPOD42	MARNILAFFLITALALAITAHAQVPPLSLDYYSKTCPSVLHIVKREMECAVLADRRTAASILRLHFHDCFVQGCDGSVLLDDTRTLIGERSAIANKDSLRGFRLVDRIKTMVEARCPGTVSCADILAIAARDAVVLTGGPCWDVPLGRRDSTAASLARADVDLPLPSHDLVTLLAKFQNQGFSLTDMVALVGAHTIGMSRCTNYRDRIHGDFKDTIGANPLSQAYLYNLKSGCPPAGNDDNVTSLDYLSPGLFDNSFYQILTRGEGLLSSDQAMYSSLLSEDTKPLITEYAMDVLAFFKQFSESMVKLGNITDPVSYSTGEVRKKCRFVNI
	KAF3780032.1	NtPOD43	MDFIMRALIVFMVGFCLPAHLGAQLEVGFYDDKCAAAESIVEEEVRGALNVNSGFGAGLIRMHFHDCFVRGCDGSVLIDSTGSNRAEKDSPANNPSLRGFEVIDRAKSRLEGTCKGVVSCADILAFAARDSVQVLSGFYYDVPAGRRDGRVSLASEANTNLPPPVFTLSELTQFFAAKGLTQAEMIIQLQHYNSPGPGAQLRKQCPQNPNAALVVPMNPAAPYSLDNSYYSNILANRVLFTSDQTLLSGSSTAGLVSQNSRSPYLWLNRFAAAMIQMGQIGVLTGNAGEIRSNCRVIN
	KAF3779970.1	NtPOD44	MAKELLLLLIFLVLTLGLPSPCAAQLRYNYYASTCPNVENVVRGAVAAKFRQTFVTVPATVRLFFHDCFVQGCDASVMIASTPSNRAEKDNPDNLSLAGDGFDTVMKAKAAVDADPKCRNMVSCADILALATRDAIALAGGPSYAVELGRGDGLSSTAQSVAGKLPQPTFSLDQLNSLFASHGLTQTDLIALSGSDFAVFSPLKLLSRAHTVGFSHCNRFSSRIYRPNNGVDPSMNRTYAAQLRGMCPTNVDPTIAINMDPETPKSFDNAYFQNLQKGMGLFTSDQSLFADRRSRPTVNAFAGNKFAFERAFVTAITKLGRVGVKTGQQGNIRRDCSMFN
	KAF3784595.1	NtPOD45	MDVKSSLLLLLLPLLLLLPSSHAALTVGFYNTSCPSAESIVRSAVAAAVSANPGIAAGLIRMHFHDCFVRGCDASVLLISPNGTAERDAPPNASLRGFEVIDAAKAQLEAACPNTVSCADVLAFAARDGAALVGNISYQIPSGRRDGLISNAADADLPPPTANLTELIDRFGKKNLTELDMVTLSGAHSIGVAGCGSFNFRLFNFSNTSQVDPTLDATYAAFLQSRCPNATATGTVNMDSITPNVLDNNYYVGLTRNLGLFSSDQTLLTTNTSNAMVMENVNNASKWASLFAQSMVKMGAIDVLTGTQGQIRRNCSVVNPTTVDLLLPKSTETSQVASF
	KAF3789667.1	NtPOD46	MDVKSSLLFLLPILLLLPSSHATLTVGFYSTSCPPVEIIVRSIVAAAVIENPGIAAGLIRLHFHDCFVRGCDASVLLRSANGTAERDAIPNASLRGFEVIDSAKAQLEAACPNTVSCADILAFAARDSAAFVGDTDYVIPAGRRDGSISIDTEALSNLPSPTSTLAELINAFAAKNLTELDMVTLSGAHSIGVAGCGSFSNRLFNFSSTSQVDPTLDPDYAAFLLSRCPNDTATAKVNLDSITPDVLDNNYYLGLTRNLGLLTSDQALLTTTTSTAMVMENVYNPSRWARLFTQSMVKMGAIQVLTGTQGEIRRNCNVVNPTAVDLLLPKPTETSQVASS
	KAF3779563.1	NtPOD47	MDVKSSLLFLLPILLLLPSSHATLTVGFYSTSCPPVEIIVRSIVAAAVIENPGIAAGLIRLHFHDCFVRGCDASVLLRSANGTAERDAIPNASLRGFEVIDSAKAQLEAACPNTVSCADILAFAARDSAAFVGDTDYVIPAGRRDGSISIDTEALSNLPSPTSTLAELINAFAAKNLTELDMVTLSGAHSIGVAGCGSFSNRLFNFSSTSQVDPTLDPDYAAFLLSRCPNDTATAKVNLDSITPDVLDNNYYLGLTRNLGLLTSDQALLTTTTSTAMVMENVYNPSRWARLFTQSMVKMGAIQVLTGTQGEIRRNCNVVNPTAVDLLLPKPTETSQVASS
	KAF3774320.1	NtPOD48	MAVGKCLLFLLPLVVLLLPSGHAAVSLKIGFYNTSCPSAESIVRAAVASAVAANPGIAAGLIRLHFHDCFVRGCDASVLLNSTNGTAERDSPPNASLRGFEVINAAKTQLESTCPNTVSCADILAFAARDGAALVGNISYQVPSGRRDGLVSNSTEALLNLPPPTSNISDLLTFFSNKNLTERDMVILSGAHSIGVAHCASFTDRLYNSSSPTGVDPTLDAAYAARLRAVCPNNTAPTDPTTVNMDTITPNVLDINYYVGLNRNLGLFTSDHALLTSNTSLQIVNNSLKNATKWAQLFAQAMVKMGKIQPITGKNGQIRKNCALLNPASIELVPEEEGSQVAAS
	KAF3786003.1	NtPOD49	MTGIRLVLCMRYGEKTQHLFPLDVATPTLFDNQYYKNLQQGKGLLHSDQVLFNSSITSHFVNRYTSSSTRFFRAFAKAMIKMGNVSPLTGKKGEIRLNCRKVNG
	KAF3787370.1	NtPOD50	MRTRAVLLLLLLFCSTLVAARNHQIPPEEFGIRFYDKKCPKFEAIVQKRVKAWVQSDPSLAASLIELHFHDCYVRGCDASILLSHPGSEREAPQSKNLRGFNVIDDIKEDLERACPGIVSCADILAAAAREATTKTGGPFWEVEYGRKDGNISVASEAAVVPVGRENVTYLVEFYQELGLNVLDLVTLSGVHTIGQATCDQVQFRLGDFEGTGKPDPSIDLRYLNFLQRKCKWGGAKVDFDPITPHKFDNAHFINLQRRMGLLLSDQLLQSDPRTRPLVASFAANNKLFFHQFAVSMENLGDTQVLTGTDEGEIRKKCSCVNTN
	KAF3773862.1	NtPOD51	MVNCGLTGLSTAPAASHEAAGLRHNFYGKSCPCAEDTVRSITWAHVSKNSALPAKFLRMQFHDYFVRVITKKETLLSLSLAFFPSSNYNGCDASILLNSTANSKAENDAAPNLSLFGFDVIDEVKSKLEETCPGIAPTKITQET
	KAF3792010.1	NtPOD52	MARSSSSSFSFFFFSSLALCGLHSVADAQLTPTFYSTSCPLALTTIRTLVQTAVLLDPRMGASLVRLHFHDCFVNGCDASVLLDESTTIRSEKSATPNANSLRGFELVDTIKAALELLCPGVVSCADILAVASRDSVAVLRGPTWSVPLGRRDSLVANQAGANTDLPAPFFSLAQITQAFSDKGLSFTDMVALSGAHTFGKARCTNFRAHLSESNIDPAFAATLRPTCSNSSSDDNNLANLDVSTPNTFDNAYYTNLLSRRGLLHSDQELFNGGAADSLVRTYSTTPSTFFTDFANAMIKMGNISPLTGTSGQIRRNCRRVN
	KAF3795463.1	NtPOD53	MEKTAPENAGLRGFELIDRIKRVVEARCPGVVSCSDILNLAARDAASFVRHRSLLCLSFHYYYCAHTHCSYILDRLHNFNCPGQPDPTMKPSLLAQLKKNRKNGADPTVFLNPDSGNLYKFNNSYDSRILQKEAVLGKGINNYCIATIPSKSCKNLL
	KAF3786397.1	NtPOD54	MSFGFFVRVSHQLSVDFYSTSCPQLEQLVFSVTSQRFKEAPVSAPSTIRLFFHDCFVEGCDASILITGPGSEREALDNEYLAAEAFESVGTAKAVVESKCPGVVSCADILAIAARDFVFLNNLPRSNSTVDDLLKLFASKGLNKTDLVALSGAHTIGFAHCRQFAARLYNYNHTNRSDPLIEPRLLKALQMLCPRTGGNANVVAPCDVVTPFNFDNVYYKNLEANMSLLASDQALFLDPRTRGLVRMLGKHMGTFFDAFSQAMDKMGSIGIKLGNEGEIRRDCSRHN
	KAF3782723.1	NtPOD55	MELKWKLAASVSVLVLSFFICGVGAGELFEGYYSESCPLAEEIVRHHVKAELLRDPNIAAALLRLQFHDCFVQGCDGSVMLDNTPILLSEKEAVPNKRSVRGFELIDRIKFSLEEACPQTVSCADTLVMISRDSVHLRGGPYWTVELGRKDSLTASFSGANQLIPAPNSTMETLLRKFADQGLDKRDLVVLSGAHTIGRSRCVSFRQWIYEHGNDYPRYAANDYVYRQILRSICPVSGGDDIRTSLDLRTAASFDNQYFINLLSGKGLLASDRKLVSQDADDEIAYWVWAYAYDQQLFFRHFVESMLRMTRVNLLTASEGEIREYCRYTNSYFGQNAELRQAVKARRAQEVNEGN
	KAF3789568.1	NtPOD56	MEIIVEKFSDSQLKQQHSSACHGKYANSMINDNHHFTSCTQLIYLGTSLNLSLMAAEAIILFFSLSLLLCDSWGALQVGFYASTCPSAESVVASTVQSSVNADKTIAASLLRLHFHDCFVQGCDGSILIDGPTAEKRSGPHAGVRGYELIEGVKSQLEQMCPGVVSCSDIVAMAARDAIALSGGPRYEVETGRRDGRVSAISDASIMPDVDDPIDVLKSKFASKGLSAADLVLLSGGGHTIGTTACFFMTKRLYSFTPDGGPDPAIEPSFLRELQATCPQNGDVNVRLPIDRGSQTAFDESILNNIRSGFAVLASDAQLYQDQTTQSIVDSYVDSFGSGFGPSFNQDFADAMVRLGRLGVKTGGEGEIRRVCAQFN
	KAF3795809.1	NtPOD57	MSAVLLFFSIVFVLPLAIHGDLRVGFYQETCPLAEAITRGTIFAAAVLNPGIVPGLVRLHFHDCFVRGCDASILLDSPTEREGDTAEKDSPFNGASLRGLEVLDEIKAQLEIACPGTVSCADILAFAARDAASFAGIPNYEVPSGRLDGRISLADEVPHNLPMPFYNLSTLANLFASKGLSLEDLVVLSGAHSIGRAHCPSFHYRLYHFSPTQPQDPSLDPSYANYLKSICPPTVKPLDESPAVPLDAISSTMMPNTFYVALTQHKGLLGTDQVLMSSMPTRKMVRRFAHNPFLWPNMFADAMVKVGRLTTNEPGEVRKYCRSING
	KAF3786005.1	NtPOD58	MASCSAFVVVAVTILGLFIQGSSHPQLSPDFYSDTCPDLLPIIQHQVQLSVAEERRMGASLLRLFFHDCFVNRSGWHSKRVWNRGMLRILLRNYKLRNNMLIRLVMQEEENEQKSTESSYNGYHSFITQ
	KAF3785027.1	NtPOD59	MGDVTVASLVIVSLLVSLVAAHALSVDYYAKTCPDVDAIVAKVVKKAAMGDSTVPAALLRMHFHDCFIRGCDGSVLLNSTKTNKAEKDGPPNISLHAFYVIDHAKEELEAACPGVVSCADILALAARDSVALSGGPSWEVPKGRKDGRISIANETNLLPPPTLNFSQLIQSFSQRGLSLKDLVALSGGHTLGFAHCSSFQNRIHKFNSSFDADPAMEPAFAASLRQTCPIHNKARNAGSIMDPTATAFDNMYYKHLVQGRGLFTSDQALLSNLESKSLVHKFAESQEAFEKAFVKSILKMSSLVGEGEVRLDCRVVR
	KAF3786002.1	NtPOD60	MGVLPAQGFIKVFVLFLLVGESLANKGKLSVSYYDSTCPQADELVYQAVKKAAMGDQKAPARLLRMFFHDCFIRSGGPHWKVLKGRKDGRVSIAAETKELPPPNSTVTKLIQSFAKKGLSVGDLVALSGAHTLGVSRCTSFSSRINTGNVDPAMDSKFAMKLQGECSMLNAASGNTVFLDATAVTFDNNYYKRLTRGKGVLTSDQDLYNDARTRELVNLYGRHKGLFFSEFAASMVRMGNIGVEGEDGEVRLNCRVVN
	KAF3780033.1	NtPOD61	MKACLILAFLFLSSCFQAPAASHEAAGLRHNFYGKSCPCAEDTVRNITWAHVSKNSALPAKFLRMQFHDCFVRGCDASILLNSTANSKAEKDAAPNLSLSGFDVIDEANANIPSPLSNFSTLLQNFSSKGLGLEDLVVLSGAHTIGVGHCNLFSKRLYNFTGKGDADPSLDSTYAAFLRTQCKGPSDNATVVAMDPLTPLSFDNRYFAAVQQHRGLFQSDAALLTDAESQRVVKEMVKGPHKFFAHFAHSIKKMGSVGVLTGNAGEIRKKCYVVNS
	KAF3779935.1	NtPOD62	MASASTLFVVFPLFLGLLIGSSSAQLTTDFYGKSCPSVFKTIQAQVCSAVAKEARMGASVLRLFFHDCFVNGCDASVLLDDTPNFIGEKNAAANRNSTRGFEAIDAIKAAVEQACPGVVSCADVLAIAARDSVVALGGPSWDVKLGRRDARTASQAAANSSIPAPTFNLSMLISSFQAQGLSVKDLVALSGGHTIGQARCTSFRSRIYNETNIDTHYATTWQANCPRTSGSGDNNLAPLDMKNPASFDNHYFENLINRRGLLHSDQQLFNGGSTDAQVEAYSQDSSTFKADFVAAMIKMGDIKPLTGSNGEIRKNCRKIN
	KAF3783920.1	NtPOD63	MAVSAYSTLSVTRSLTLLVVVLSGLLASASSGEDLLRLNYYAESCPRAEEIIRDQVDKLYQEHGNTAVSWLRNLFHDCMVESCDASLLLETSGSMITEKNSFRNFGMRNFKYVDTMKQAVESECPGVVSCADVIALSARDGLVKLGGPYVAMKTGRRDSKISHFSVVEEQLPNHNDSLELVTSRFQSIGVDVEGMVALLGAHSVGRIHCVNLVNRLYPEIDPTIDSEYGQYLRRRCPSPDPDPKAVAYSRNDRETPMVVDNMYYKNLLANKGLLLVDQQLIYNNETLQYVQKMAMDNNYFREQFSRALLILSEYNPLTGDQVSGLLCSAASGPDLLQLNYYSQSCPKAEDIIRDQVDKLYQEHGNTAVSWIRNLFHDCMVESCDASLLLETSGSIVSEK…
	KAF3779564.1	NtPOD64	MASASLLLISLYAIALVPGTSSAQLTTDFYDGSCPDLLDTIRSQVESEIAKEKRMGASLLRLFFHDCFVNGCDGSIFLDDTPTFIGEKNAGPNRNSARGFEVIDAIKTAVEEVCPETVSCADVLAVTARDAVAILGGLYWDVKLGRRDARTASQAAANTSIPPPTSSLSQLISSFQAQDLSTNEMVALAGAHTIGQARCTNFRNRIYNETNLDAFLASTWKAVCPSTSGVGDNNLAPLDLQTPTFFDNNYYRNLIYKRGLLHSDQQLFSGGPTDSLVKAYSEDGASFHSDFVGAMIKMGDIKPLTGSGGDQEELQEGELRRFMLCLVLYYLSMGIIHGEL
	KAF3789474.1	NtPOD65	MERRAFFLLRAHEGFPMASVACIGFLKVAALVLLLAASVSSSLSPDFYSKACPQALPVIRQVVEDAVRKEPRMGASLLRLHFHDCFVNGCDGSVLLDDTANFTGEKTAGPNANSARGFEVIDNIKAAVNKACGPVVSCADILAVAARDSVVALGGPTWDVQLGRRDARDASKDDANTQIPGPFSNLTTLLYSFQTRGMNLTDLVVLSAAHTIGQARCILFRRRIYNEYNIDFNFARSLQPSCPSTAGDGDGNLAPLDHLSPNQFGFNYFMNLLMQRGLLHSDQELYNGGPADNITKHYALNPTDFYRDFAKSMLKMQNVSVLTGNHGEVRLDCRKVNS
	KAF3794787.1	NtPOD66	MASYSSFLSFFVLLLCACNGVTASLSKTHYHSTCPQAFSVIKKIVVEAVKKEARMGASLLRLHFHDCFVNARLPVEPSAPSFFGCDASVLLDDVAGKIKGEKTSPPNNNSLRGFDVVDRIKANVEKVCPGVVSCADILAVAARDSVVALGGPTWDVRVGRRDSTNASYDLAIANLPSPASNISTLIEKFRNQNLTRVDLVALSGAHTIGLARCTLFRDRLYNDSDIDPSFKESLEAGCPLSGNDNKHFNLDVATPTLFDNQYYKNLQQEKGLLHSDQVLLNSSITSHFVNRYTSSSRRFFRAFGKAMIKMGNVSPLTGKKGEIRLSCRKVNG
	KAF3781395.1	NtPOD67	MAIFSRMVKVILVIGFLLATAVTSQQLSPYFYTNSCPQALAVIRNVVSKAVAGEPRMGASLLRLHFHDCFVNGCDGSVLLDDTPTFIGEKSAHPNMGSTRGFEVIDKIKTAVDAACGGAIVSCADILAVAARDSVVLLGGPSWTVQLGRRDSRTASKDDANHNLPSPTADIAVLLSNFQSKGLDAQDLVALSGAHTIGLAQCRFFRNRLYNGTSMNPLFLSPLQSSCPAAGGDYNTAPLDGLTPMSFDTAYYANLLLNRGLLPSDQALLDGDLTSRAVRQYSLVPLLFSVDFTRAMVKLGNISPLTGTEGEIRQNCRKIN
	KAF3788402.1	NtPOD68	MPEQPAAMAVKISPQSCLYKPSHAVIHIPNTGYVHISRMKNMDSSCLKFLTLMSLALTVSAQLSSNFYDATCPNVLQIVRSQVMKAIMNEQRMAASLLRLHFHDCFVDGCDGSILLDGSNGEKFALPNMNSVRGFEVVDSIKVAVENACAGVVSCADILAIAARDSVLFSGGPTWRVQLGRRDGLVANQTGANTGLPSPFDPLATIISKFAAVGLDVTDVVTLSGGHTIGLSRCAFFSRRLLNYSGTGAPDTTMDPTMVSDLQTVCPQNGDGNSTAPLDRNSEDLFDNNYFSNLLSGKGLLESDQILFSSAAAATTTKTLVETYSKNSASFMTAFANSMVKMGSISPLTGSNGQIRKNCRVVNSS
	KAF3774310.1	NtPOD69	MASPANILVALFLAFAIVIGSSSAQLSTSFYDSRCPGIFAAVRAQVKGAVAREPRMGASLLRLFFHDCFVNGCDGSILLDDTATFTGEKNAAPNRNSARGFEVIDAIKASVERICPGIVSCADVLAISARDSVVALGGPSWNVKVGRRDARTASQAAANTSIPAPTFDLNRLISSFQAQGLSVKDLVALSGAHTIGQARCTTFRARIYNETNIDGFFARNRQASCPRTSGSGDNNLAPLDLQTPTSFDNGYFKNLISKRGLLHSDQQLFNGGSTDSLVRSYSQSSSTFNADFVAAMIRMGDIKPLTGNNGEIRKNCRRVN
	KAF3790301.1	NtPOD70	MTQLMATIHLLLFLLLSASMTIGLEVGYYSETCPQAERTVRKVMERAMRREARSGASGCDASLLLDDTPTMLGEKLALSNINSLRSYEVIDEIKEELEEICPGVVSCADIIIMAARDAVALSGGPCWDVSLGRKDSLFASQEASNKIMPSPRANATYLIQLFQRFNLSIENLVALSGSHSIGYGRCFSIVFRLYNQSGSGHPDPTINPAFREVLDKLCPLGGDGNITGGLDATPVVFDNQYFKDLVDGKGFLNSDQVLFSTDKRTRKWVVQFSQDQDKFFSSFGEGMIKLGSLPPATADGEVRLNCRRVNKPVDEAFLEYLTSNNDDDKRNHIKRHAKQGGHWKL
	KAF3785427.1	NtPOD71	MGSFKLYHKHGGASFSCLAMMMMLWWVAPLSSAAGLSPYFYDASCPEALSVIRTAISRERRMGASLLRLHFHDCFVNGCDASVLLDDTSSMEGEKGAVQNEGSLRGFEVIDSIKSLVESRCPGVVSCADVLAIAALDSSEAMGGPKWEVKLGRRDSPTASKSDAENNLPPSSPQRFRNSLLSSQTKDSVKETLIFAGARTIGQAQCATFKDRIYNGSNIDAGFARMRRGHCPEEDGDGDSNLAPLDLVTPTSFDKNYFKNLIRKGLLDSDQVPFGGGSTDPLVVAYSKNRALFYADFAAAMVRMGDISPLTGSVGQVREVCRAAN
	KAF3796765.1	NtPOD72	MERKRNTPTIHTIISPLLFILAFTSILELSISTLSFDFYAGSCPNVELLVRNTVRSAAAFDQTAPAKLLRLVFHDCMVEGCDGSVLLEGNGTERADPANASLGGFQVVDSIKNLLEFLCPGTVSCADILALAARESMAQVFSSKGLSMEDLVTLSGAHTIGTAHCRAFGDRFGEDAKGRPIPVDSSMDRDYAEQLISQCPPNVNPDVTVNNDPATAMVFDNVYYQNLMRGRGLFHSDSELSIDGRTRDQVQFFAQNQEAFFQSWANSFVRLTNVGVKTGDEGEIRRICGAVN
	KAF3781605.1	NtPOD73	MVLLLIIIYTPLWLPPSFAPPKETEVPFTRTEVSQTPKKLNMERSPSFFFFFFFLCSVPCLLTFCSAHPVENYLYPQFYEKSCPHLQEIVKAAVARAVARETRMAASLLRLHFHDCFVKGCDASILLDGGDGIITEKISNPNRNSARGFEVIDEIKAEVEKACPEVVSCADILTLAARDSTVISGGPYWEVPLGRRDSLGASLSGSNYNIPAPNSTIQTLITKFKLKGLDLVDLVSLSGSHTIGFSRCTSFRQRLYNQSGNGEPDYTLDQGYAAHLRSGCPKSGGDNNLFPLDFVTVAKFDNFYFKNIIEKKGLLSSDEILFTQNKETMGLVELYAENNEKFFEQFAKSMIKMGNITPLTGSLGEIRKNCRRLNHAHY
	KAF3786463.1	NtPOD74	MSASEKTMASLSVFSAAFAMSLLCFSHLTLAFPGDYYWGGSYDLCPGFYEYTCPQVNEIVMSVLETAVSQNPRIAAALVRLHFHDCFVQGCDASVLLDDSPKIVSEKNSNPNKNSLRGFEVIDQIKSELEAECPGVVSCADILALAARGSTILAGGPKWELPLGRRDSKTASLTLSNVNIPPPNSTLQNLKNLFGRQGLDEVDLVTLSGAHTIGVARCVSFKQRLYNQNGNGQPDASLEQTFYQNLKTMCPISGGDNIISPLEFISPNRFDNYYYKLLLWGKGLLNSDEVLLTGAGSDTTMQLVKSYAEDENLFFDQFAKSMVKMGNINPLTGFNGEVRANCHKIN
	KAF3789800.1	NtPOD75	MKGLAIALVAFLGLMVAGFASTDCGLQYNYYHKSCPQAEQIIATTMDKLIKQNFDIVPNLGCDGSILLNSTKHNVAEKDSPINNPSLGGFDVMDKLKEALEAECPRTVSCADIIAFATREAIHKAGPDFPRSRYEVRGGRKDGRVSLASETITSIPPPTLDVSGIARFFGVKGLTLDDAVTLLGAHSIGDSHCSAIGGRERNFKNTGKPDPTLDPKYAAKLRKQCPASQGTDPTVSLDPITPDVLDNKYYVGVLKHLGLFTSDATLLTDESTRAEVHLYAYNPAIWRKKFVAAIIKMGEIQVKTGDDGEEQRDVLLGSNRQAPRTMDNPGFAKYGLRHRYYHKTCPQAEEIISKMIDSFIKEDFDIAPHLVRMHFHDCFIRGCDASILLNSTSTSTAEK…
	KAF3794264.1	NtPOD76	MEKMGAAGALVFMLVTMYGIADAQLVQNFYSSSCPLVESIVKQVVVTKMSQTFVTVPATLRLFFHDCFVKGCDASIMIQSPKGDAEKDAPDNLSLAGDGFDTVIKAKQAVEAVCPGVVSCADVLAIAARDVVSLSGGPFFNVELGRLDGLVSLASNVPGNLPQPNFSLNLLSWIFRKNNLTEADMVALSGAHTLGFSHCSKFSSRLYNFSSSRTMDPTLNPAYAQQLMSQCPLTVDPTIAVQLDPVTSLTFDNVYYKNLVDGKGLLTSDQTLFSSRRSRQMVRDFAANQTKFFVAFASAMIKLGRLQVKTGSQGEIRSNCAAFNA
	KAF3796533.1	NtPOD77	MAQSLLKMCLIFSLLCLASAQLRRNFYAQTCPNVEAIVREAVGRKLRQTFTTASGTLRLFFHDCFVQGCDASVILVSTANNKAEKDSADDITLPGDAFDTVIKAKAAIDAIPQCRFKVSCADVLAIAARDVVAMTGGPFFEVELGRRDGRVSRESDVHGHLPLPEFKLDQLVSMFASHGLTLEDMVALSGGHTIGFSHCNRFTNRLFDYNRRFPVDPSMNATYAKQLQVQCPRNVDPNIAVGMDSVTPFAFDNQYFKNLLQGKGMFTSDQVLYTDPRSRSIVELFARNNQAFNVAFANAMTKLGRVGVKTGNQGEIRRDCAFVN
	KAF3776943.1	NtPOD78	MLRLKQRQFYTWALETMASSSIHALTLVSILVLLLGSSRAQLTPEFYEDSCPDLLNIVQAQVEVAVQNEKRMGASLLRLFFHDCFVNGCDASILLDDTPTFIGEKNAAPNANSLRGFEVIDVIKAAVEEACPGVVSCADILAITAKDSVVQLGGPVWEVKLGRRDAMTASQAAANSSIPPPTSNLDQLISKYAAQGLSVQDMVALSGAHTIGQARCTTFRNHIYQETNIDSFFANTRKPNCPGTPGQGDDNLAPLDIQTPTLFDNSYFVNLVAMKGLLHSDQELFNGGSTDAIVQNYSQNPDAFIQDFITAMIKMGDINPLTGSDGEIRTNCRLVN
	KAF3782859.1	NtPOD79	MASFSGLALTLLPIVALFLGNSHARLTPDFYEDSCPDLLSIVQAQVEMAIKNEKRMGASLLRLFFHDCFVNGCDGSVLLDDTPAFVGEKNAAPNANSVRGFEVIDVIKSAVEEACPGVVSCADILAISARDSVVQLGGPDWQVKLGRRDARKASQAAANSSIPPPTSNLSELISSYAAQGLSVQDMVALSGAHTIGKARCTTFRNRIYQEANIDSFFTNTRKPNCPGTHGQGDHNLAPLDIQTPTRFDNSYFVNLIAWKGLLHSDQALFNGGSTDTIVQNYSQNPDAFIQDFVTAMIKMGDIKPLTGRNGEIRTNCRRAILGCEIGKKGHQNGELGSCKHQHSTSHRLLRSTHH
	KAF3796535.1	NtPOD80	MVALSDAITNIDIDIIHLRSCHYELKFQQKGHGIGLARCTNFRNRTYHEKNINGFFAREKQGSCPRTAGHGDNNLSPLDLQTPTAFDNYYYKNLLVCKGLLHSDQQLFNGGSTDSIVHAYAENPDAFYSDFIAAMIKMGDNKPHTVAMASFFAFLVVAITILGLLIQGSSHPQLSPDFYSDTCPDLLPIIQHQVQLAVAEERRMGASLLRLFFHDCFVNGCDASVLLDDTLTFTGEKNAAPNKNSIRGFEVIDAIKAAVEEACPGVVSCADILTITARDSVVELGGPYWDVKLGRRDARTASQAAANTSIPAPTNSLDQLITSFHAQGLSVQDMVALSGAHTIGLARCTNFRNRTYHEKNINGFFAKERQESCPRIVGHGDNNLAPLDVQSPTVFDNNY…
	KAF3796536.1	NtPOD81	MASFSGLAITLLSIVALLLGNSHARLTPDFYEDSCPDLLSIVQAQVEMAIKNEKRMGASLLRLFFHDCFVNGCDGSVLLDDTPAFVGEKNAAPNANSVRGFEVIDVIKAAVEEACPGVVSCTDILAISARDSVFQLGGPDWQVKLGRRDARKASQAAANSSIPPPTSNLSELVSSYAAQGLSVQDMVALSGAHTIGKARCTTFRNRIYQEANIDSFFTNTRKPNCPGTPGQGDDNLAPLDIQTPTRFDNSYFVNLVAWKGLLHSDQALFNGGSTDTIVQNYSQNPDAFIQDFVTAMIKMGDIKPLTGRKGEIRTNCRSSHPLLSPKFYSDTCPDLLPIIQHQVQLAVAEERRMGASLLRLFFHDCFVNGCDASVLLDDTPTFIGEKNAVPNKNSIRGFE…
	KAF3789703.1	NtPOD82	MGASLLRLFFHDCFVNGCDASVLLDDTPTFTGEKNAAPNKNSIRGFEVIDAIKAAVEEACPGFVSCADILTITARDSVVELGGPYWDVKLGRRDARTASQAAANTSIPAPTNSLDQLITSFHAQGLSVQDMVALSGAHTIGLARCTNFRNRTYHEKNINGFFAKERQESCPRIVGHGDNNLSPLDVQSPTVFDNNYYKNLLGYKGLLHSDQQLFNGGSTDSIVHAYAGNPDAFYADFIAAMIKMGDNRPLTGTDGEIRMDCRKEVVIAMASFSAFVVVAITILGLLIQGSSHPQLSPDFYSDTCPDLLPIIEHQVQLAVAEERRIGASLLRLFFHDCFVNGCDASVLFDDTLTFTGEKNAAPNKNSIRGFEVIDAIKAAVEEACFGVVSCADILTITAR…
	KAF3784593.1	NtPOD83	MVNTGGPYYKVRLGRKDGRVSDASRVDSNLPLPTMTVTQLASVFAAKGFSIGEMVALIGAHTIGFSHCKEFAKRLYSFSRASPVDPSMNTVLSQALQKACANYTKDPTMSVFNDVMTPGKFDNMYYQNLEKGLGLLASDQVLYADPRTKVFVELFARNQTAFFNAFVDAMDKLSIVGVKVGRKGEVRKRCDMAYLVKDLPDYNSKFLVGEVMSQF
	KAF3782419.1	NtPOD84	MGSRVLFCLCFLFILSTLSPSSFSLADGDSGLVMNFYKDSCPQAEEIITEQVKLLYKRHKNTAFSWLRNIFHDCAVQSCDASLLLDSTRRTLSEKEADKSFGMRNFRYIEDIKAAVERECPGVVSCADILVLSGRDGIVALGGPYIPLKTGRRDGRKSRVDLLDEYLPEHNDSISSVLEKFQAIGIDTPGVVALLGAHSVGRTHCVKLVDRLYPEVDPRLNPDHVPHMLKKCPDQIPNPKAVQYVRNDRGTPMKLDNNYYRNILDNKGLMLVDHQLAHDKRTKPYVKKMAKSQDYFFQEFSRAITILSENNPLTGTKGEVRRQCNLANKHHD
	KAF3781403.1	NtPOD85	MRSDETTSCGAEGLSESGGCREDELATLLLKVEMNGDIERSASSVLAAKVARKKMTMNKLSLATFFLIFGAFAALANAQLSATFYQTTCPNVTSVVSSIIQQALQSDARIGASIIRLHFHDCFVQGCDASILLDNAANIASEKDALPNANSTRGFDVLDNIKTALESQCRGVVSCADILAIAAQVSVTLGGGPSWAVPLGRRDSTTADQNGANNLIPAPTEVLSSIQSKFTTVGLDTTDLVALSGAHTFGRAQCRFFVNRLYNFTGNNTPDPTLDSNYLATLRQLCPQGGDGTVLANLDPTTPNGFDNNYFSNLQGNRGLLQSDQELLSTSGAATIPIVNSFSSNQTLFFQSFATAMIKMGNFRPLTGSSGQIRASCRRVNGS
	AT2G38390	AtPOD1	MGFSSSLSCSAMGALIVGCLLLQASNSNAQLRPDFYFRTCPPIFNIIGDTIVNELRTDPRIAASLLRLHFHDCFVRGCDASILLDNSTSFRTEKDAAPNKNSVRGFDVIDRMKAAIERACPRTVSCADIITIASQISVLLSGGPWWPVPLGRRDSVEAFFALANTALPSPFSTLTQLKTAFADVGLNRPSDLVALSGGHTFGKAQCQFVTPRLYNFNGTNRPDPSLNPTYLVELRRLCPQNGNGTVLVNFDSVTPTTFDRQYYTNLLNGKGLIQSDQVLFSTPGADTIPLVNQYSSNTFVFFGAFVDAMIRMGNLKPLTGTQGEIRQNCRVVNPRIRVVENDDGVVSSI
	AT2G38380	AtPOD2	MGFSPSFSCSAIGALILGCLLLQASNSNAQLRPDFYFGTCPFVFDIIGNIIVDELQTDPRIAASLLRLHFHDCFVRGCDASILLDNSTSFRTEKDAAPNANSARGFNVIDRMKVALERACPGRVSCADILTIASQISVLLSGGPWWPVPLGRRDSVEAFFALANTALPSPFFNLTQLKTAFADVGLNRTSDLVALSGGHTFGRAQCQFVTPRLYNFNGTNSPDPSLNPTYLVELRRLCPQNGNGTVLVNFDVVTPDAFDSQYYTNLRNGKGLIQSDQELFSTPGADTIPLVNQYSSDMSVFFRAFIDAMIRMGNLRPLTGTQGEIRQNCRVVNPRIRVVENDDGVVSSI
	AT2G24800	AtPOD3	MALQFFSCKPKYTFLSSLLLLLLLSSSVAELSFNFYAGSCPGAELIVRNTVRSASSSDPSVLGKLLRLIFHDCFVQGCDGSVLIRGNGTERSDPGNASLGGFAVIESVKNILEIFCPGTVSCADILVLAARDAVEALGGPVVPIPTGRRDGRVSMAANVRPNIIDTDFTVDKMINIFSSKGLSVHDLVVLSGAHTIGAAHCNTFNSRFKLDPKGNLELIDASLDNSYAQTLVNKCSSSLDPTTTVVDNDPETSSTFDNQYYKNLLAHKGLFQTDSALMEDDRTRKIVEILANDQESFFDRWTESFLKMSLMGVRVGEEGEIRRSCSAVN
	AT2G37130	AtPOD4	MANAKPFCLLGFFCLLLQLFSIFHIGNGELEMNYYKESCPKAEEIIRQQVETLYYKHGNTAVSWLRNLFHDCVVKSCDASLLLETARGVESEQKSKRSFGMRNFKYVKIIKDALEKECPSTVSCADIVALSARDGIVMLKGPKIEMIKTGRRDSRGSYLGDVETLIPNHNDSLSSVISTFNSIGIDVEATVALLGAHSVGRVHCVNLVHRLYPTIDPTLDPSYALYLKKRCPSPTPDPNAVLYSRNDRETPMVVDNMYYKNIMAHKGLLVIDDELATDPRTAPFVAKMAADNNYFHEQFSRGVRLLSETNPLTGDQGEIRKDCRYVN
	AT2G34060	AtPOD5	MHVISLSLSSIFFFLFLTSTILISPVQPTTSKPPAPRPHRELSADYYSKKCPQLETLVGSVTSQRFKEVPISAPATIRLFFHDCFVEGCDGSILIETKKGSKKLAEREAYENKELREEGFDSIIKAKALVESHCPSLVSCSDILAIAARDFIHLAGGPYYQVKKGRWDGKRSTAKNVPPNIPRSNSTVDQLIKLFASKGLTVEELVVLSGSHTIGFAHCKNFLGRLYDYKGTKRPDPSLDQRLLKELRMSCPFSGGSSGVVLPLDATTPFVFDNGYFTGLGTNMGLLGSDQALFLDPRTKPIALEMARDKQKFLKAFGDAMDKMGSIGVKRGKRHGEIRTDCRVFL
	AT2G18150	AtPOD6	MARIGSFLIILYLIYALTLCICDDDESNYGGDKGNLFPGFYRSSCPRAEEIVRSVVAKAVARETRMAASLMRLHFHDCFVQGCDGSLLLDTSGSIVTEKNSNPNSRSARGFEVVDEIKAALENECPNTVSCADALTLAARDSSVLTGGPSWMVPLGRRDSTSASLSGSNNNIPAPNNTFNTIVTRFNNQGLDLTDVVALSGSHTIGFSRCTSFRQRLYNQSGNGSPDRTLEQSYAANLRQRCPRSGGDQNLSELDINSAGRFDNSYFKNLIENMGLLNSDEVLFSSNEQSRELVKKYAEDQEEFFEQFAESMIKMGNISPLTGSSGEIRKNCRKINNS
	AT2G18980	AtPOD7	MKNQSSFSIVALLLIFFSSSVFAQLQTNFYRKSCPNVETIVRNAVRQKFQQTFVTAPATLRLFFHDCFVRGCDASILLASPSEKDHPDDKSLAGDGFDTVAKAKQALDRDPNCRNKVSCADILALATRDVVVLTGGPNYPVELGRRDGRLSTVASVQHSLPQPSFKLDQLNTMFARHGLSQTDMIALSGAHTIGFAHCGKFSKRIYNFSPKRPIDPTLNIRYALQLRQMCPIRVDLRIAINMDPTSPNTFDNAYFKNLQKGMGLFTSDQVLFSDERSRSTVNSFASSEATFRQAFISAITKLGRVGVKTGNAGEIRRDCSRVN
	AT2G18140	AtPOD8	MARIGSFLILLSLTYALTLCICDNASNFGGNKRNLFPDFYRSSCPRAEEIVRSVVAKAFERETRMAASLMRLHFHDCFVQGCDGSLLLDTSGSIVTEKNSNPNSRSARGFEVVDEIKAALENECPNTVSCADALTLAARDSSVLTGGPSWTVPLGRRDSATASRAKPNKDLPEPDNLFDTIFLRFSNEGLNLTDLVALSGSHTIGFSRCTSFRQRLYNQSGSGSPDTTLEKSYAAILRQRCPRSGGDQNLSELDINSAGRFDNSYFKNLIENMGLLNSDQVLFSSNEQSRELVKKYAEDQEEFFEQFAESMIKMGKISPLTGSSGEIRKKCRKINNS
	AT2G41480	AtPOD9	MLINHTAQIRVRKMGVYLGKYCYIMIIMLVLVLGKEVRSQLLKNGYYSTSCPKAESIVRSTVESHFDSDPTISPGLLRLHFHDCFVQGCDGSVLIKGKSAEQAALPNLGLRGLEVIDDAKARLEAVCPGVVSCADILALAARDSVDLSDGPSWRVPTGRKDGRISLATEASNLPSPLDSVAVQKQKFQDKGLDTHDLVTLLGAHTIGQTDCLFFRYRLYNFTVTGNSDPTISPSFLTQLKTLCPPNGDGSKRVALDIGSPSKFDESFFKNLRDGNAILESDQRLWSDAETNAVVKKYASRLRGLLGFRFDYEFGKAMIKMSSIDVKTDVDGEVRKVCSKVN
	AT2G22420	AtPOD10	MSLLPHLILYLTLLTVVVTGETLRPRFYSETCPEAESIVRREMKKAMIKEARSVASVMRFQFHDCFVNGCDASLLLDDTPNMLGEKLSLSNIDSLRSFEVVDDIKEALEKACPATVSCADIVIMAARDAVALTGGPDWEVKLGRKDSLTASQQDSDDIMPSPRANATFLIDLFERFNLSVKDMVALSGSHSIGQGRCFSIMFRLYNQSGSGKPDPALEPSYRKKLDKLCPLGGDENVTGDLDATPQVFDNQYFKDLVSGRGFLNSDQTLYTNLVTREYVKMFSEDQDEFFRAFAEGMVKLGDLQSGRPGEIRFNCRVVNRRPIDVLLVS
	AT2G39040	AtPOD11	MANKSLEIRFLFPLVLFLVVKLLCVDGKGFNNNGHKIRKGRWEGKLKMNFYHNSCPGAEDIVRQIVWKKVEANRSLAPKLLRVHYHDCFVRGCDASLLLDSVAGKAVSEKEARPNLSLSGFEIIDEIKYILEKRCPNTVSCADILTLAARDAVSYEFERPLWNVFTGRVDGRVSLATEAARDLPSAGANFTTLQKLFAESDLDVVDLVALSGAHTIGIAHCGVFGRRLLNFTGKGDTDPSLNPSYASFLKSECSDKSLRLNPSAVVGMDPTGPLAFDSGYFVSLLKNKGLFTSDAALLTDPSAAHIASVFQNSGAFLAQFGRSMIKMSSIKVLTLGDQGGEIRKNCRLVN
	AT2G35380	AtPOD12	MEIKQKKVWLSLIVLYAITTSVLGDFGEPLLKGFYKESCPLAEEIVKHNIEVAVLKDPRMAASLLRLQFHDCFVLGCDASVLLDTHGDMLSEKQATPNLNSLRGFEVIDYIKYLLEEACPLTVSCSDILALAARDSVFLRGGPWWEVLLGRRDSLKASFAGANQFIPAPNSSLDSLIINFKQQGLNIQDLIALSGAHTIGKARCVSFKQRIVQPNMEQTFYVDEFRRHSTFRRVLGSQCKDSSRDNELSPLDIKTPAYFDNHYFINLLEGRGLLISDNVLVSEDHEGEIFQKVWEYAVNQDLFFIDFVESMLKMGNINVLTGIEGEIRENCRFVNI
Arabidopsis thaliana	AT2G43480	AtPOD13	MVMIHIFLTVMVVGGVSLFPETAEAIVMGPSMQKLTWHYYKVYNTCENAENFVRHQVEIFYKNDKSIAPKLLRLLYSDCFVSGCDASVLLEGPNSEKMAPQNRGLGGFVLIDKIKIVLEQRCPGVVSCADILNLATRDAVHLAGAPSYPVFTGRRDGLTSDKQTVDLPSPSISWDQAMSYFKSRGLNVLDMATLLGSHSMGRTHCSYVVDRLYNYNKTGKPSPTMNKYFLSEMAKQCPPRTRKGQTDPLVYLNPDSGSNHSFTSSFYSRILSNKSVLEVDQQLLYNDDTKQISKEFSEGFEDFRKSFALSMSKMGAINVLTKTEGEIRKDCRHIN
	AT4G25980	AtPOD14	MSVSIPVLMKRLCLYNSLSLFLFHLFPSPSLALSFSVELNLLKAQMVWANAKMRLALSLVTVFFGISLANLEVGFYSNTCPQAESIVKRVVSGAALSDPNLPAILLRLHFHDCFVEGCDGSILVNNGAISEKNAFGHEGVRGFEIVEAVKAELEAACPGVVSCSDIVALAARDAISLANGPAYEVPTGRRDGRVSNMSLAKDMPEVSDSIEILKAKFMQKGLNAKDLVLLSAAHTIGTTACFFMSKRLYDFLPGGQPDPTINPTFLPELTTQCPQNGDINVRLPIDRFSERLFDKQILQNIKDGFAVLQTDAGLYEDVTTRQVVDSYLGMLNPFFGPTFESDFVKAIVKMGKIGVKTGFKGEIRRVCSAFN
	AT4G31760	AtPOD15	MASSYRINCSTLLHLLMFLSSLLTSSANLSFNFYASSCSVAEFLVRNTVRSATSSDPTIPGKLLRLFFHDCFVQGCDASVLIQGNSTEKSDPGNASLGGFSVIDTAKNAIENLCPATVSCADIVALAARDAVEAAGGPVVEIPTGRRDGKESMAANVRPNIIDTDFTLDQMIDAFSSKGLSIQDLVVLSGAHTIGASHCNAFNGRFQRDSKGNFEVIDASLDNSYAETLMNKCSSSESSSLTVSNDPETSAVFDNQYYRNLETHKGLFQTDSALMEDNRTRTMVEELASDEESFFQRWSESFVKLSMVGVRVGEDVVETDPLSKVASNMGNTFSIWKQTRKRVASKVKLFTTTS
	AT4G32320	AtPOD16	MHSSLIKLGFLLLLIQVSLSHAQLSPSFYDKTCPQVFDIATTTIVNALRSDPRIAASILRLHFHDCFVNGCDASILLDNTTSFRTEKDAFGNANSARGFDVIDKMKAAVEKACPKTVSCADLLAIAAQESVVLAGGPSWRVPNGRRDSLRGFMDLANDNLPAPFFTLNQLKDRFKNVGLDRASDLVALSGGHTFGKNQCQFIMDRLYNFSNTGLPDPTLDKSYLSTLRKQCPRNGNQSVLVDFDLRTPTLFDNKYYVNLKENKGLIQSDQELFSSPDASDTLPLVREYADGQGKFFDAFAKAMIRMSSLSPLTGKQGEIRLNCRVVNSKSKIMDVVEDALEFASSM
	AT4G08390	AtPOD17	MRFLGDYKFALLTCSVIALSIYFAINVEFRFAYDSPGTRTGVKVSEKSPFDDEFMYMSIAEDIDRSYLHYDYYRESCPTAEKIIAKAIRDIYNVTPSVAPPIIRLLFHDCFIEGCDASVLLDADEAHTSEKDASPNLSLKGFDVIDAVKSELENVCPGVVSCADLLVLAAREAVLVVNFPSLTLSSGFAAAYRDFAEHELPAPDATLSVILQRFSFRGFNERETVSLFGAHSIGITHCTFFKNRLYNFSATGKPDPELNPGFLQELKTKCPFSVSTSSPSAPPDIGLPPSLPASDSENSYGMSSGNRNDEVIDLSYNNEGGDENFGTRYFRRLMQNKGLMSSDQQLMGSEVTEMWVRAYASDPLLFRREFAMSMMKLSSYNVLTGPLGQVRTSCSKALP…
	AT4G08770	AtPOD18	MRSITALFFLFCFLAPSALAQLRTGFYSRSCPRAESIVASVVANRFRSDKSITAAFLRMQFHDCFVRGCDASLLIDPRPGRPSEKSTGPNASVRGYEIIDEAKRQLEAACPRTVSCADIVTLATRDSVALAGGPRFSVPTGRRDGLRSNPNDVNLPGPTIPVSASIQLFAAQGMNTNDMVTLIGGGHSVGVAHCSLFQDRLSDRAMEPSLKSSLRRKCSSPNDPTTFLDQKTSFTVDNAIYGEIRRQRGILRIDQNLGLDRSTSGIVSGYASSNTLFRKRFAEALVKMGTIKVLTGRSGEIRRNCRVFNN
	AT4G33870	AtPOD19	MLTRFKKQNNKMVRANIVSMVLLMHAIVGFPFHARGLSMTYYMMSCPFAEQIVKNSVNNALQADPTLAAGLIRMLFHDCFIEGCDASILLDSTKDNTAEKDSPANLSLRGYEIIDDAKEKIENRCPGVVSCADIVAMAARDAVFWAGGPYYDIPKGRFDGKRSKIEDTRNLPSPFLNASQLIQTFGQRGFTPQDVVALSGAHTLGVARCSSFKARLTVPDSSLDSTFANTLSKTCSAGDNAEQPFDATRNDFDNAYFNALQMKSGVLFSDQTLFNTPRTRNLVNGYALNQAKFFFDFQQAMRKMSNLDVKLGSQGEVRQNCRSIN
	AT4G26010	AtPOD20	MHSSLIKLGFLLLLLQVSLSHAQLSPSFYDKTCPQVFDIVTNTIVNALRSDPRIAASILRLHFHDCFVNGCDASILLDNTTSFRTEKDAFGNANSARGFDVIDKMKAAIEKACPRTVSCADMLAIAAKESIVLAGGPSWMVPNGRRDSLRGFMDLANDNLPGPSSTLKQLKDRFKNVGLDRSSDLVALSGGHTFGKSQCQFIMDRLYNFGETGLPDPTLDKSYLATLRKQCPRNGNQSVLVDFDLRTPTLFDNKYYVNLKENKGLIQSDQELFSSPDAADTLPLVRAYADGQGTFFDAFVKAIIRMSSLSPLTGKQGEIRLNCRVVNSKSKIMDVVDDALEFASFM
	AT4G33420	AtPOD21	MVVMNKTNLLLLILSLFLAINLSSAQLRGDFYAGTCPNVEQIVRNAVQKKIQQTFTTIPATLRLYFHDCFVNGCDASVMIASTNTNKAEKDHEDNLSLAGDGFDTVIKAKEAVDAVPNCRNKVSCADILTMATRDVVNLAGGPQYAVELGRRDGLSSSASSVTGKLPKPTFDLNQLNALFAENGLSPNDMIALSGAHTLGFAHCTKVFNRLYNFNKTNNVDPTINKDYVTELKASCPQNIDPRVAINMDPNTPRQFDNVYYKNLQQGKGLFTSDQVLFTDSRSKPTVDLWANNGQLFNQAFISSMIKLGRVGVKTGSNGNIRRDCGAFN
	AT4G08780	AtPOD22	MLKLRRKWSDHITTMKNLFNLFLMFFFAMPILSLSENPTNFSESCEDGSGETGSSFGIGFDLVLDFGLYRNSCPEAESIVYSWVETTVLEDPRMAASLLRLHFHDCFVNGCDASVLLDDTEGLVGEKTAPPNLNSLRGFEVIDSIKSDIESVCPETVSCADILAMAARDSVVVSGGPRWEVEVGRKDSRTASKQAATNGLPSPNSTVSTLISTFQNLGLSQTDMVALSGGHTLGKARCTSFTARLQPLQTGQPANHGDNLEFLESLQQLCSTVGPSVGITQLDLVTPSTFDNQYYVNLLSGEGLLPSDQALAVQDPGTRAIVETYATDQSVFFEDFKNAMVKMGGIPGGSNSEIRKNCRMIN
	AT4G37530	AtPOD23	MVVVNKTNLLLLLLSLCLTLDLSSAQLRRNFYAGSCPNVEQIVRNAVQKKVQQTFTTIPATLRLYFHDCFVNGCDASVMIASTNNNKAEKDHEENLSLAGDGFDTVIKAKEALDAVPNCRNKVSCADILTMATRDVVNLAGGPQYDVELGRLDGLSSTAASVGGKLPHPTDDVNKLTSLFAKNGLSLNDMIALSGAHTLGFAHCTKVFNRIYTFNKTTKVDPTVNKDYVTELKASCPRNIDPRVAINMDPTTPRQFDNVYYKNLQQGKGLFTSDQVLFTDRRSKPTVDLWANNGQLFNQAFINSMIKLGRVGVKTGSNGNIRRDCGAFN
	AT4G16270	AtPOD24	MEKNTSQTIFSNFFLLLLLSSCVSAQLRTGFYQNSCPNVETIVRNAVRQKFQQTFVTAPATLRLFFHDCFVRGCDASIMIASPSERDHPDDMSLAGDGFDTVVKAKQAVDSNPNCRNKVSCADILALATREVVVLTGGPSYPVELGRRDGRISTKASVQSQLPQPEFNLNQLNGMFSRHGLSQTDMIALSGAHTIGFAHCGKMSKRIYNFSPTTRIDPSINRGYVVQLKQMCPIGVDVRIAINMDPTSPRTFDNAYFKNLQQGKGLFTSDQILFTDQRSRSTVNSFANSEGAFRQAFITAITKLGRVGVLTGNAGEIRRDCSRVN
	AT4G37520	AtPOD25	MGGKGVMMVAILCLWALSATSEAVTEAEPGLMMNFYKDTCPQAEDIVREQVKLLYKRHKNTAFSWLRNIFHDCAVESCDASLLLDSTRRELGEKEHDRSFGLRNFRYIEEIKEALERECPGVVSCSDILVLSAREGIEAVGGPYIPLKTGRRDGLKSRTDMLESYLPDHNESISVVLEKFKSIGIDTPGLVALLGSHSVGRTHCVKLVHRLYPEVDPSLNPDHVPHMLHKCPDSIPDPKAVQYVRNDRGTPMVLDNNYYRNILDNKGLLLVDHQLAHDKRTRPIVKKMAKDQAYFFKEFTRAIQILSENNPLTGSKGEIRKQCNLANKNH
	AT4G30170	AtPOD26	MSSVINVLFVVLVFVPSIYSAPPPNLTKDYYQKTCPDFNKIVRETVTPKQGQQPTTAAGTLRLFFHDCFMEGCDASVLIATNSFNKAERDDDLNESLPGDAFDIVTRIKTALELSCPGVVSCADILAQATRDLVTMVGGPFYEVKLGRKDGFESKAHKVKGNLPLANQSVPDMLSIFKKNGFTLKELVALSGGHTIGFSHCKEFSNRIFPKVDPELNAKFAGVLKDLCKNFETNKTMAAFLDPVTPGKFDNMYFKNLKRGLGLLASDHILFKDPSTRPFVELYANNQTAFFEDFARAMEKLGRVGVKGEKDGEVRRRCDHFNKLNV
	AT4G21960	AtPOD27	MTRFGLALLMILVIQGLVTFSEAQLKMGFYDQTCPYAEKIVQDVVNQHINNAPSLAAGLIRMHFHDCFVRGCDGSILINATSSNQQVEKLAPPNLTVRGFDFIDKVKSALESKCPGIVSCADIITLATRDSIVAIGGPTWNVPTGRRDGRISNFAEAMNNIPPPFGNFTTLITLFGNQGLDVKDLVLLSGAHTIGVSHCSSFSNRLFNFTGVGDQDPSLDSEYADNLKSRRCLSIADNTTKVEMDPGSRNTFDLSYYRLVLKRRGLFESDAALTMNPAALAQVKRFAGGSEQEFFAEFSNSMEKMGRIGVKTGSDGEIRRTCAFVN
	AT4G35970	AtPOD28	MARLTSFLLLLSLICFVPLCLCDKSYGGKLFPGYYAHSCPQVNEIVRSVVAKAVARETRMAASLLRLHFHDCFVQGCDGSLLLDSSGRVATEKNSNPNSKSARGFDVVDQIKAELEKQCPGTVSCADVLTLAARDSSVLTGGPSWVVPLGRRDSRSASLSQSNNNIPAPNNTFQTILSKFNRQGLDITDLVALSGSHTIGFSRCTSFRQRLYNQSGNGSPDMTLEQSFAANLRQRCPKSGGDQILSVLDIISAASFDNSYFKNLIENKGLLNSDQVLFSSNEKSRELVKKYAEDQGEFFEQFAESMIKMGNISPLTGSSGEIRKNCRKINS
	AT4G35000	AtPOD29	MTKAYSTRVLTFLILISLMAVTLNLFPTVEAKKRSRDAPIVKGLSWNFYQKACPKVENIIRKELKKVFKRDIGLAAAILRIHFHDCFVQGCEASVLLAGSASGPGEQSSIPNLTLRQQAFVVINNLRALVQKKCGQVVSCSDILALAARDSVVLSGGPDYAVPLGRRDSLAFASQETTLNNLPPPFFNASQLIADFANRNLNITDLVALSGGHTIGIAHCPSFTDRLYPNQDPTMNQFFANSLKRTCPTANSSNTQVNDIRSPDVFDNKYYVDLMNRQGLFTSDQDLFVDKRTRGIVESFAIDQQLFFDYFTVAMIKMGQMSVLTGTQGEIRSNCSARNTQSFMSVLEEGIEEAISMI
	AT4G17690	AtPOD30	MAIKNILALVVLLSVVGVSVAIPQLLDLDYYRSKCPKAEEIVRGVTVQYVSRQKTLAAKLLRMHFHDCFVRGCDGSVLLKSAKNDAERDAVPNLTLKGYEVVDAAKTALERKCPNLISCADVLALVARDAVAVIGGPWWPVPLGRRDGRISKLNDALLNLPSPFADIKTLKKNFANKGLNAKDLVVLSGGHTIGISSCALVNSRLYNFTGKGDSDPSMNPSYVRELKRKCPPTDFRTSLNMDPGSALTFDTHYFKVVAQKKGLFTSDSTLLDDIETKNYVQTQAILPPVFSSFNKDFSDSMVKLGFVQILTGKNGEIRKRCAFPN
	AT4G11290	AtPOD31	MDHKMSMYLFVSYLAIFTLFFKGFVSSFPSGYNNGYNNGHGHGLTSNLNYRFYDRSCPRLQTIVKSGVWRAFKDDSRIAASLLRLHFHDCFVNGCDGSILLNDSEDFKGEKNAQPNRNSVRGFEVIEDIKSDIESSCPLTVSCADIVALAAREAVVLTGGPFWPVPLGRRDSLTASEQAANTNLPSPFEALENITAKFVTLGLDLKDVVVLSGAHTIGFAQCFVIKHRLFNFKGSGQPDPNLAASSALLSKLKDTCPNVDSSDSKLAALDAASSVKFDNAYYVNLMNNIGLLDSDQTLMTDPTAAALVKSYSENPYLFSRDFAVSMVKMGNIGVMTGSDGVIRGKCGFPG
	AT4G36430	AtPOD32	MNCLIAIALSVSFFLVGIVGPIQAQLQMNFYANSCPNAEKIVQDFVSNHVSNAPSLAAALIRMHFHDCFVRGCDGSVLINSTSGNAERDATPNLTVRGFGFIDAIKSVLEAQCPGIVSCADIIALASRDAVVFTGGPNWSVPTGRRDGRISNAAEALANIPPPTSNITNLQTLFANQGLDLKDLVLLSGAHTIGVSHCSSFTNRLYNFTGRGGQDPALDSEYAANLKSRKCPSLNDNKTIVEMDPGSRKTFDLSYYQLVLKRRGLFQSDSALTTNPTTLSNINRILTGSVGSFFSEFAKSMEKMGRINVKTGSAGVVRRQCSVANS
	AT1G71695	AtPOD33	MERFSLRFVLMMVSIILTSSICQAQLSPTFYDQSCRNALSKIRSSVRTAIARERRMAASLIRMHFHDCFVHGCDASILLEGTSTIESERDALPNFKSVRGFEVIDKAKSEVEKVCPGIVSCADIIAVAARDASEYVGGPKWAVKVGRRDSTAAFKALANSGELPGFKDTLDQLSGLFSKKGLNTRDLVALSGAHTIGQSQCFLFRDRLYENSSDIDAGFASTRKRRCPTVGGDGNLAALDLVTPNSFDNNYYKNLMQKKGLLVTDQVLFGSGASTDGIVSEYSKNRSKFAADFATAMIKMGNIEPLTGSNGEIRKICSFVN
	AT1G05250	AtPOD34	MKSFGLCLFILVSSPCLLQANLSSDYYTKTCPEFEETLVQIVTDKQIAAPTTAVGTLRLFFHDCMVDGCDASILVASTPRKTSERDADINRSLPGDAFDVITRIKTAVELKCPNIVSCSDILVGATRSLISMVGGPRVNVKFGRKDSLVSDMNRVEGKLARPNMTMDHIISIFESSGLTVQEMVALVGAHTIGFSHCKEFASRIFNKSDQNGPVEMNPKYAAELRKLCANYTNDEQMSAFNDVFTPGKFDNMYYKNLKHGYGLLQSDHAIAFDNRTRSLVDLYAEDETAFFDAFAKAMEKVSEKNVKTGKLGEVRRRCDQYNDYKG
	AT1G49570	AtPOD35	MAISKLIPTLVLFVLFSFDVSVAHPGLGFGWGSNSPIGGSFYSNLYPQFYQFSCPQADEIVMTVLEKAIAKEPRMAASLLRLHFHDCFVQGCDASILLDDSATIRSEKNAGPNKNSVRGFQVIDEIKAKLEQACPQTVSCADILALAARGSTILSGGPSWELPLGRRDSRTASLNGANTNIPAPNSTIQNLLTMFQRKGLNEEDLVSLSGGHTIGVARCTTFKQRLYNQNGNNQPDETLERSYYYGLRSICPPTGGDNNISPLDLASPARFDNTYFKLLLWGKGLLTSDEVLLTGNVGKTGALVKAYAEDERLFFQQFAKSMVNMGNIQPLTGFNGEIRKSCHVIN
	AT1G05260	AtPOD36	MSRRIREDISIRLFDPKMITIALFLVLLYFHDQLGYSAAQLQFGFYSETCPSAESIVRDVVQQAVTNDPGKAAVLLRLQFHDCFVEGCDGSILIKHGGNDDERFAAGNAGVAGFDVIDEAKSELERFCPGVVSCADIVALAARDAIAEAKGPFYEVPTGRRDGLIANVDHAKNLPDVQDSINTLKSKFREKGLSDQDLVLLSAGAHTIGTTACFFVIPRLDAQDPTINPEFFQILRSKCPQGGDVNVRIPLDWDSQFVFDNQIFQNIKNGRGVILSDSVLYQDNNMKKIIDSYLETNQSSKANFAADFTKAMIKMGAIGVKIGAEGEIRRLCSATN
	AT1G14550	AtPOD37	MKLAVVSVVVILGVLVAWPVSAGRKDLPGAGGYGGDDDDDTKSLFPLDNLLSLNYYDRICPDFEKIVVTKVREWTKSDSSLGPALLRLIFHDCGVTGCDASVLLDYEGTERRSPASKTLRGFELIDDIKSEMEKSCPGKVSCADILTSASRAATVQLGGPYWPNVYGRRDSKHSYARDVEKVPSGRRDVTALLETFQSYGLNVLDLVVLSGAHTIGKASCGTIQSRLYNYNATSGSDPSIDAKYADYLQRRCRWASETVDLDPVTPAVFDNQYYINLQKHMGVLSTDQELVKDPRTAPLVKTFAEQSPQIFRQQFAVSMAKLVNVGVLTGEDRVGEIRKVCSKSNSRAY
	AT1G24110	AtPOD38	MAIFKILVLLLSLCCFSQAQLSPTFYDQTCQNALSTIRSSIRTAISRERRMAASLIRLHFHDCFVNGCDASVMLVATPTMESERDSLANFQSARGFEVIDQAKSAVESVCPGVVSCADIIAVAARDASEYVGGPRYDVKVGRRDSTNAFRAIADRDLPNFRASLNDLSELFLRKGLNTRDLVALSGAHTLGQAQCLTFKGRLYDNSSDIDAGFSSTRKRRCPVNGGDTTLAPLDQVTPNSFDNNYYRNLMQKKGLLESDQVLFGTGASTDSIVTEYSRNPSRFASDFSAAMIKMGDIQTLTGSDGQIRRICSAVN
	AT1G44970	AtPOD39	MMRLLFVFFMVHTIFIPCFSFDTPGKDLPLTLDYYKSTCPTVFDVIKKEMECIVKEDPRNAAIIIRLHFHDCFVQGCDGSVLLDETETLQGEKKASPNINSLKGYKIVDRIKNIIESECPGVVSCADLLTIGARDATILVGGPYWDVPVGRKDSKTASYELATTNLPTPEEGLISIIAKFYSQGLSVEDMVALIGAHTIGKAQCRNFRSRIYGDFQVTSALNPVSETYLASLREICPASSGEGDSNVTAIDNVTPNLFDNSIYHTLLRGEGLLNSDQEMYTSLFGIQTRRIVSKYAEDPVAFFEQFSKSMVKMGNILNSESLADGEVRRNCRFVNT
	AT1G77100	AtPOD40	MRAIAAWFFIFCYLVPSVFAQLRHGFYEGTCPPAESIVGRVVFNHWDRNRTVTAALLRMQFHDCVVKGCDASLLIDPTTERPSEKSVGRNAGVRGFEIIDEAKKELELVCPKTVSCADIVTIATRDSIALAGGPKFKVRTGRRDGLRSNPSDVKLLGPTVSVATSIKAFKSIGFNVSTMVALIGGGHTVGVAHCSLFQDRIKDPKMDSKLRAKLKKSCRGPNDPSVFMDQNTPFRVDNEIYRQMIQQRAILRIDDNLIRDGSTRSIVSDFAYNNKLFKESFAEAMQKMGEIGVLTGDSGEIRTNCRAFNN
	AT1G30870	AtPOD41	MAIKNILALVVLLSVVGVSVAIPQLLDLDYYRSKCPKAEEIVRGVTVQYVSRQKTLAAKLLRMHFHDCFVRGCDGSVLLKSAKNDAERDAVPNLTLKGYEVVDAAKTALERKCPNLISCADVLALVARDAVAVIGGPWWPVPLGRRDGRISKLNDALLNLPSPFADIKTLKKNFANKGLNAKDLVVLSGGHTIGISSCALVNSRLYNFTGKGDSDPSMNPSYVRELKRKCPPTDFRTSLNMDPGSALTFDTHYFKVVAQKKGLFTSDSTLLDDIETKNYVQTQAILPPVFSSFNKDFSDSMVKLGFVQILTGKNGEIRKRCAFPN
	AT1G77490	AtPOD42	MNFSYSSLSTWTTLMTLGCLLLHSSISSAQLTPTFYDNTCPSVFTIVRDTIVNELRSDPRIAASILRLHFHDCFVNGCDASILLDNTTSFRTEKDAAPNANSARGFPVIDRMKAAVETACPRTVSCADILTIAAQQAVNLAGGPSWRVPLGRRDSLQAFFALANTNLPAPFFTLPQLKASFQNVGLDRPSDLVALSGGHTFGKNQCQFIMDRLYNFSNTGLPDPTLNTTYLQTLRGQCPRNGNQTVLVDFDLRTPTVFDNKYYVNLKELKGLIQTDQELFSSPNATDTIPLVREYADGTQKFFNAFVEAMNRMGNITPLTGTQGQIRQNCRVVNSNSLLHDVVEIVDFVSSM
	AT1G14540	AtPOD43	METKKEKSKEGLIAAKELKRLQTNLVRLDRFIDSHPSGDQQFTELDSVENLGIKKRDLIGSIKTSLEHECPKQVSCSDVIILSARDTVALTGGPLISVLLGRKDSLSTPSKHVADSEPPPSTADVDTTLSLFASNGMTIEQSVAIMGIYL
	AT1G68850	AtPOD44	MKTMTQLNIAVVVVVTVLIGMLRSSEAQLQMNFYAKSCPNAEKIISDHIQNHIHNGPSLAAPLIRMHFHDCFVRGCDGSVLINSTSGNAERDAPPNLTLRGFGFVERIKALLEKVCPKTVSCADIIALTARDAVVATGGPSWSVPTGRRDGRISNKTEATNNIPPPTSNFTTLQRLFKNQGLNLKDLVLLSGAHTIGVSHCSSMNTRLYNFSTTVKQDPSLDSQYAANLKANKCKSLNDNSTILEMDPGSSRSFDLSYYRLVLKRRGLFQSDSALTTNSATLKVINDLVNGSEKKFFKAFAKSMEKMGRVKVKTGSAGVIRTRCSVAGS
	AT1G34510	AtPOD45	MKIATFSVLLLLLFIFPVALAQLKFKFYSESCPNAETIVENLVRQQFARDPSITAALTRMHFHDCFVQGCDASLLIDPTTSQLSEKNAGPNFSVRGFELIDEIKTALEAQCPSTVSCSDIVTLATRDAVFLGGGPSYVVPTGRRDGFVSNPEDANEILPPPFISVEGMLSFFGNKGMNVFDSVALLGAHTVGIASCGNFVDRVTNFQGTGLPDPSMDPTLAGRLRNTCAVPGGFAALDQSMPVTPVSFDNLFFGQIRERKGILLIDQLIASDPATSGVVLQYASNNELFKRQFAIAMVKMGAVDVLTGSAGEIRTNCRAFN
	AT1G05240	AtPOD46	MKPKSKVAESTAASCFLVMSLLCSCIIGDQMETNNEGLSYSYYEKTCPKVEEIVRSSLSSMFILDPTSPAALLRLMFHDCQVQGCDASILLEPIRDQQFTELDSAKNFGIRKRDLVGSIKTSLELECPKQVSCSDVIILAARDAVALTGGPLISVPLGRKDSLSTPSKHVADSELPPSTADVDTTLSLFANKGMTIEESVAIMGAHTIGVTHCNNVLSRFDNANATSENMDPRFQTFLRVACPEFSPTSQAAEATFVPNDQTSVIFDTAYYDDAIAGRGNLRIDSEIGADPRTRPFVEAFAADQDRFFNAFSSAFVKLSSYKVLTGNEGVIRSVCDKVD
	AT1G07890	AtPOD47	MASLKSLFLLFLFFFTAQSRLTTNFYSKTCPRFLDIIRDTITNKQITNPTTAAAVIRLFFHDCFPNGCDASVLISSTAFNTAERDSSINLSLPGDGFDVIVRAKTALELACPNTVSCSDIISVATRDLLITVGGPYYDVFLGRRDSRTSKSSLLTDLLPLPSTPISKIIQQFESKGFTVQEMVALSGAHSIGFSHCKEFVGRVGRNNTGYNPRFAVALKKACANYPKDPTISVFNDIMTPNKFDNMYYQNLKKGLGLLESDHGLYSDPRTRYFVDLYAKNQDLFFKDFAKAMQKLSLFGIQTGRRGEIRRRCDAIN
	AT3G32980	AtPOD48	MAASKRLVVSCLFLVLLFAQANSQGLKVGFYSKTCPQLEGIVKKVVFDAMNKAPTLGAPLLRMFFHDCFVRGCDGSVLLDKPNNQGEKSAVPNLSLRGFGIIDDSKAALEKVCPGIVSCSDILALVARDAMVALEGPSWEVETGRRDGRVSNINEVNLPSPFDNITKLISDFRSKGLNEKDLVILSGGHTIGMGHCPLLTNRLYNFTGKGDSDPSLDSEYAAKLRKKCKPTDTTTALEMDPGSFKTFDLSYFTLVAKRRGLFQSDAALLDNSKTRAYVLQQIRTHGSMFFNDFGVSMVKMGRTGVLTGKAGEIRKTCRSAN
	AT3G42570	AtPOD49	MHFSSSSTSSTWTILITLGCLMLHASLSAAQLTPTFYDRSCPNVTNIVRETIVNELRSDPRIAASILRLHFHDCFVNGCDASILLDNTTSFRTEKDAFGNANSARGFPVIDRMKAAVERACPRTVSCADMLTIAAQQSVTLAGGPSWRVPLGRRDSLQAFLELANANLPAPFFTLPQLKASFRNVGLDRPSDLVALSGGHTFGKNQCQFILDRLYNFSNTGLPDPTLNTTYLQTLRGLCPLNGNRSALVDFDLRTPTVFDNKYYVNLKERKGLIQSDQELFSSPNATDTIPLVRAYADGTQTFFNAFVEAMNRMGNITPTTGTQGQIRLNCRVVNSNSLLHDVVDIVDFVSSM
	AT3G21770	AtPOD50	MNTKTVKSMAGIVLSQISLVALFPLCICYQTHQSTSSVASLSPQFYENSCPNAQAIVQSYVANAYFNDPRMAASILRLHFHDCFVNGCDASVLLDSSGTMESEKRSNANRDSARGFEVIDEIKSALENECPETVSCADLLALVARDSIVICGGPSWEVYLGRRDAREASLIGSMENIPSPESTLQTILTMFNFQGLDLTDLVALLGSHTIGNSRCIGFRQRLYNHTGNNDPDQTLNQDYASMLQQGCPISGNDQNLFNLDYVTPTKFDNYYYKNLVNFRGLLSSDEILFTQSIETMEMVKYYAENEGAFFEQFAKSMVKMGNISPLTGTDGEIRRICRRVNHDV
	AT3G03670	AtPOD51	MARFDIVLLIGLCLIISVFPDTTTAQLSRGFYSKTCPNVEQIVRNAVQKKIKKTFVAVPATLRLFFHDCFVNGCDASVMIQSTPKNKAEKDHPDNISLAGDGFDVVIQAKKALDSNPSCRNKVSCADILTLATRDVVVAAGGPSYEVELGRFDGLVSTASSVEGNLPGPSDNVDKLNALFTKNKLTQEDMIALSAAHTLGFAHCGKVFKRIHKFNGINSVDPTLNKAYAIELQKACPKNVDPRIAINMDPVTPKTFDNTYFKNLQQGKGLFTSDQVLFTDGRSRPTVNAWASNSTAFNRAFVIAMTKLGRVGVKNSSNGNIRRDCGAFN
	AT3G09640	AtPOD52	MQFSSSSITSFTWTVLITVGCLMLCASFSDAQLTPTFYDTSCPTVTNIVRDTIVNELRSDPRIAGSILRLHFHDCFVNGCDASILLDNTTSFRTEKDALGNANSARGFPVIDRMKAAVERACPRTVSCADMLTIAAQQSVTLAGGPSWKVPLGRRDSLQAFLDLANANLPAPFFTLPQLKANFKNVGLDRPSDLVALSGAHTFGKNQCRFIMDRLYNFSNTGLPDPTLNTTYLQTLRGQCPRNGNQSVLVDFDLRTPLVFDNKYYVNLKEQKGLIQSDQELFSSPNATDTIPLVRAYADGTQTFFNAFVEAMNRMGNITPTTGTQGQIRLNCRVVNSNSLLHDVVDIVDFVSSM
	AT3G17070	AtPOD53	MASNKLISILVLVVTLLLQGDNNYVVEAQLTTNFYSTSCPNLLSTVQTAVKSAVNSEARMGASILRLFFHDCFVNGCDGSILLDDTSSFTGEQNAAPNRNSARGFNVIDNIKSAVEKACPGVVSCADILAIAARDSVVALGGPNWNVKVGRRDARTASQAAANSNIPAPTSSLSQLISSFSAVGLSTRDMVALSGAHTIGQSRCTNFRARIYNETNINAAFATTRQRTCPRASGSGDGNLAPLDVTTAASFDNNYFKNLMTQRGLLHSDQVLFNGGSTDSIVRGYSNNPSSFNSDFTAAMIKMGDISPLTGSSGEIRKVCGRTN
	AT3G28200	AtPOD54	MECYEQSRQRAAFVVLLFIVMLGSQAQAQLRTDFYSDSCPSLLPTVRRVVQREVAKERRIAASLLRLFFHDCFVNGCDASILLDDTRSFLGEKTAGPNNNSVRGYEVIDAIKSRVERLCPGVVSCADILAITARDSVLLMGGRGWSVKLGRRDSITASFSTANSGVLPPPTSTLDNLINLFRANGLSPRDMVALSGAHTIGQARCVTFRSRIYNSTNIDLSFALSRRRSCPAATGSGDNNAAILDLRTPEKFDGSYFMQLVNHRGLLTSDQVLFNGGSTDSIVVSYSRSVQAFYRDFVAAMIKMGDISPLTGSNGQIRRSCRRPN
	AT3G01190	AtPOD55	MMKGAKFSSLLVLFFIFPIAFAQLRVGFYSQSCPQAETIVRNLVRQRFGVTPTVTAALLRMHFHDCFVKGCDASLLIDSTNSEKTAGPNGSVREFDLIDRIKAQLEAACPSTVSCADIVTLATRDSVALAGGPSYSIPTGRRDGRVSNNLDVTLPGPTISVSGAVSLFTNKGMNTFDAVALLGAHTVGQGNCGLFSDRITSFQGTGRPDPSMDPALVTSLRNTCRNSATAALDQSSPLRFDNQFFKQIRKRRGVLQVDQRLASDPQTRGIVARYANNNAFFKRQFVRAMVKMGAVDVLTGRNGEIRRNCRRFN
	AT3G49120	AtPOD56	MLKVVLLMMIMMLASQSEAQLNRDFYKESCPSLFLVVRRVVKRAVAREPRMGASLLRLFFHDCFVNGCDGSLLLDDTPSFLGEKTSGPSNNSVRGFEVIDKIKFKVEKMCPGIVSCADILAITARDSVLLLGGPGWSVKLGRRDSTTANFAAANSGVIPPPITTLSNLINRFKAQGLSTRDMVALSGAHTIGRAQCVTFRNRIYNASNIDTSFAISKRRNCPATSGSGDNKKANLDVRSPDRFDHGFYKQLLSKKGLLTSDQVLFNNGPTDSLVIAYSHNLNAFYRDFARAMIKMGDISPLTGSNGQIRQNCRRPN
	AT3G50990	AtPOD57	MNAHMLNLLVIVIFVVSFDVQALSPHYYDHTCPQADHIVTNAVKKAMSNDQTVPAALLRMHFHDCFVRGCDGSVLLDSKGKNKAEKDGPPNISLHAFYVIDNAKKALEEQCPGIVSCADILSLAARDAVALSGGPTWAVPKGRKDGRISKAIETRQLPAPTFNISQLRQNFGQRGLSMHDLVALSGGHTLGFAHCSSFQNRLHKFNTQKEVDPTLNPSFAARLEGVCPAHNTVKNAGSNMDGTVTSFDNIYYKMLIQGKSLFSSDESLLAVPSTKKLVAKYANSNEEFERAFVKSMIKMSSISGNGNEVRLNCRRVR
	AT3G49960	AtPOD58	MSNMQFSRGFNPFVILFCLAVVAPIISADVAILRTDYYQKTCPDFHKIVREAVTTKQVQQPTTAAGTLRLFFHDCFLEGCDASVLIATNSFNKAERDDDLNDSLPGDAFDIVTRIKTALELSCPGVVSCADILAQATRDLVTMVGGPYFDVKLGRKDGFESKAHKVRGNVPMANQTVPDIHGIFKKNGFSLREMVALSGAHTIGFSHCKEFSDRLYGSRADKEINPRFAAALKDLCKNHTVDDTIAAFNDVMTPGKFDNMYFKNLKRGLGLLASDHILIKDNSTKPFVDLYATNETAFFEDFARAMEKLGTVGVKGDKDGEVRRRCDHFNNLNV
	AT3G49110	AtPOD59	MAKSLNILIAALSLIAFSPFCLCSKAYGSGGYLFPQFYDQSCPKAQEIVQSIVAKAFEHDPRMPASLLRLHFHDCFVKGCDASILLDSSGTIISEKRSNPNRNSARGFELIEEIKHALEQECPETVSCADILALAARDSTVITGGPSWEVPLGRRDARGASLSGSNNDIPAPNNTFQTILTKFKRQGLDLVDLVSLSGSHTIGNSRCTSFRQRLYNQSGNGKPDMTLSQYYATLLRQRCPRSGGDQTLFFLDFATPFKFDNHYFKNLIMYKGLLSSDEILFTKNKQSKELVELYAENQEAFFEQFAKSMVKMGNISPLTGAKGEIRRICRRVNHAY
	AT5G05340	AtPOD60	MKTQTKVMGGHVLLTVFTLCMLCSGVRAQLSPDIYAKSCPNLVQIVRKQVAIALKAEIRMAASLIRLHFHDCFVNGCDASLLLDGADSEKLAIPNINSARGFEVIDTIKAAVENACPGVVSCADILTLAARDSVVLSGGPGWRVALGRKDGLVANQNSANNLPSPFEPLDAIIAKFVAVNLNITDVVALSGAHTFGQAKCAVFSNRLFNFTGLGNPDATLETSLLSNLQTVCPLGGNSNITAPLDRSTTDTFDNNYFKNLLEGKGLLSSDQILFSSDLAVNTTKKLVEAYSRSQSLFFRDFTCAMIRMGNISNGASGEVRTNCRVINN
	AT5G58400	AtPOD61	MAVTSSSSTCDGFFIISLIVIVSSLFGTSSAQLNATFYSGTCPNASAIVRSTIQQALQSDARIGGSLIRLHFHDCFVNGCDGSLLLDDTSSIQSEKNAPANANSTRGFNVVDSIKTALENACPGIVSCSDILALASEASVSLAGGPSWTVLLGRRDGLTANLSGANSSLPSPFEGLNNITSKFVAVGLKTTDVVSLSGAHTFGRGQCVTFNNRLFNFNGTGNPDPTLNSTLLSSLQQLCPQNGSNTGITNLDLSTPDAFDNNYFTNLQSNNGLLQSDQELFSNTGSATVPIVNSFASNQTLFFEAFVQSMIKMGNISPLTGSSGEIRQDCKVVNGQSSATEAGDIQLQSDGPVSVADM
	AT5G17820	AtPOD62	MGLSKTIPLVLLPILMFGVLSNAQLTSDFYSTTCPNVTAIARGLIERASRNDVRLTAKVMRLHFHDCFVNGCDGSVLLDAAPADGVEGEKEAFQNAGSLDGFEVIDDIKTALENVCPGVVSCADILAIAAEISVALAGGPSLDVLLGRRDGRTAIRADAVAALPLGPDSLEILTSKFSVHNLDTTDLVALSGAHTFGRVQCGVINNRLHNFSGNSGQSDPSIEPEFLQTLRRQCPQGGDLTARANLDPTSPDSFDNDYFKNLQNNRGVIESDQILFSSTGAPTVSLVNRFAENQNEFFTNFARSMIKMGNVRILTGREGEIRRDCRRVN
	AT5G58390	AtPOD63	MAFSKGLIFAMIFAVLAIVKPSEAALDAHYYDQSCPAAEKIILETVRNATLYDPKVPARLLRMFFHDCFIRGCDASILLDSTRSNQAEKDGPPNISVRSFYVIEDAKRKLEKACPRTVSCADVIAIAARDVVTLSGGPYWSVLKGRKDGTISRANETRNLPPPTFNVSQLIQSFAARGLSVKDMVTLSGGHTIGFSHCSSFESRLQNFSKFHDIDPSMNYAFAQTLKKKCPRTSNRGKNAGTVLDSTSSVFDNVYYKQILSGKGVFGSDQALLGDSRTKWIVETFAQDQKAFFREFAASMVKLGNFGVKETGQVRVNTRFVN
	AT5G42180	AtPOD64	MAEQSQLKNLTIILLLLCLSFQSLSFAAESHLTVDFYSKSCPKFLDIIRETITNKQISTPTTAAAALRLFFHDCFPNGCDASVLVSSTAFNTAERDSSINLSLPGDGFDVVIRAKTALELACPNTVSCSDIIAVAVRDLLVTVGGPYYEISLGRRDSRTSKSSLVSDLLPLPSMQISKLIDQFSSRGFSVQEMVALSGAHTIGFSHCKEFTNRVNPNNSTGYNPRFAVALKKACSNSKNDPTISVFNDVMTPNKFDNMYFQNIPKGLGLLESDHGLFSDPRTRPFVELYARDQSRFFNDFAGAMQKLSLHGVLTGRRGEIRRRCDAIN
	AT5G22410	AtPOD65	MAALKMTISCFLFLQVIYCLLSSFAPTNVQGLKVGFYDKACPKAELIVKKSVFEAVKNDRTIAAPLLRMFFHDCFVRGCEGSVLLELKNKKDEKNSIPNLTLRGFEIIDNVKAALEKECPGIVSCSDVLALVARDAMVALNGPSWEVETGRRDGLVTNITEALLNLPSPFNNISSLITQFQSKGLDKKDLVVLSGGHTIGNGHCPQITNRLYNFTGKGDSDPNLDTEYAVKLRGKCKPTDTTTALEMDPGSFKTFDESYFKLVSQRRGLFQSDAALLDNQETKSYVLKSLNSDGSTFFKDFGVSMVKMGRIGVLTGQVGEVRKKCRMVN
	AT5G47000	AtPOD66	MAVTNLPTCDGLFIISLIVIVSSIFGTSSAQLNATFYSGTCPNASAIVRSTIQQALQSDTRIGASLIRLHFHDCFVNGCDASILLDDTGSIQSEKNAGPNVNSARGFNVVDNIKTALENACPGVVSCSDVLALASEASVSLAGGPSWTVLLGRRDSLTANLAGANSSIPSPIESLSNITFKFSAVGLNTNDLVALSGAHTFGRARCGVFNNRLFNFSGTGNPDPTLNSTLLSTLQQLCPQNGSASTITNLDLSTPDAFDNNYFANLQSNDGLLQSDQELFSTTGSSTIAIVTSFASNQTLFFQAFAQSMINMGNISPLTGSNGEIRLDCKKVNGS
	AT5G66390	AtPOD67	MGLVRSFALVIVFLSCLIAVYGQGTRIGFYSTTCPNAETIVRTTVASHFGSDPKVAPGLLRMHNHDCFVQGCDGSVLLSGPNSERTAGANVNLHGFEVIDDAKRQLEAACPGVVSCADILALAARDSVSLTNGQSWQVPTGRRDGRVSLASNVNNLPSPSDSLAIQQRKFSAFRLNTRDLVTLVGGGHTIGTAACGFITNRIFNSSGNTADPTMDQTFVPQLQRLCPQNGDGSARVDLDTGSGNTFDTSYFINLSRNRGILQSDHVLWTSPATRSIVQEFMAPRGNFNVQFARSMVKMSNIGVKTGTNGEIRRVCSAVN
	AT5G19890	AtPOD68	MRSFTNLNPCYVLLPFFLVLATNATHTNNFLPRPRTGYYGSACWNVESIVRSVVESNYLANPANAPGILRMHFHDCFVQGCDASVLLAGPNSERTAIPNLSLRGFNVIEEAKTQLEIACPRTVSCADILALAARDFVHLAGGPWWPVPLGRLDGRISLASNVILPGPTDSVAVQKLRFAEKNLNTQDLVVLAAGHTIGTAGCIVFRDRFFNYDNTGSPDPTIAPSFVPLIQAQCPLNGDPATRVVLDTGSGDQFDTSYLNNLKNGRGLLESDQVLWTNLETRPIVERLLGLRFPFLIFGLEFARSMTKMSQIEIKTGLDGEIRRVCSAVN
	AT5G06730	AtPOD69	MQFVNFFPLLALVVISLAGKATVEAATGLNPPVKLVWHYYKLTNTCDDAETYIRYQVEKFYKNDSSIAPKLLRLLYSDCMVNGCDGSILLQGPNSERTAPQNRGLGGFVIIDKIKQVLESRCPGVVSCADILNLATRDAVHMAGAPSYPVFTGRRDGGTLNADAVDLPSPSISVDESLAYFKSKGLDVLDMTTLLGAHSMGKTHCSYVVDRLYNFKNTGKPDPTMNTTLVSQLRYLCPPRTQKGQTDPLVYLNPDSGSSNRFTSSYYSRVLSHNAVLRVDQELLNNDDSKEITQEFASGFEDFRKSFALAMSRMGSINVLTGTAGEIRRDCRVTNANDGA
	AT5G19880	AtPOD70	MDIRSDDAKKPMMMWFLGMLLFSMVAESNAQLSENYYASTCPSVELIVKQAVTTKFKQTVTTAPATLRMFFHDCFVEGCDASVFIASENEDAEKDADDNKSLAGDGFDTVIKAKTAVESQCPGVVSCADILALAARDVVVLVGGPEFKVELGRRDGLVSKASRVTGKLPEPGLDVRGLVQIFASNGLSLTDMIALSGAHTIGSSHCNRFANRLHNFSTFMPVDPTMDPVYAQQLIQACSDPNPDAVVDIDLTSRDTFDNSYYQNLVARKGLFTSDQALFNDLSSQATVVRFANNAEEFYSAFSSAMRNLGRVGVKVGNQGEIRRDCSAFN
	AT5G51890	AtPOD71	MGLVRSLCLLITFLNCLIISVHGQATARPGPVSGTRIGFYLTTCPRAETIVRNAVNAGFSSDPRIAPGILRMHFHDCFVQGCDGSILISGANTERTAGPNLNLQGFEVIDNAKTQLEAACPGVVSCADILALAARDTVILTQGTGWQVPTGRRDGRVSLASNANNLPGPRDSVAVQQQKFSALGLNTRDLVVLVGGHTIGTAGCGVFRNRLFNTTGQTADPTIDPTFLAQLQTQCPQNGDGSVRVDLDTGSGSTWDTSYYNNLSRGRGVLQSDQVLWTDPATRPIVQQLMAPRSTFNVEFARSMVRMSNIGVVTGANGEIRRVCSAVN
	AT5G40150	AtPOD72	MGRGYNLLFVLVTFLVLVAAVTAQGNRGSNSGGGRRPHVGFYGNRCRNVESIVRSVVQSHVRSIPANAPGILRMHFHDCFVHGCDGSVLLAGNTSERTAVPNRSLRGFEVIEEAKARLEKACPRTVSCADILTLAARDAVVLTGGQRWEVPLGRLDGRISQASDVNLPGPSDSVAKQKQDFAAKTLNTLDLVTLVGGHTIGTAGCGLVRGRFVNFNGTGQPDPSIDPSFVPLILAQCPQNGGTRVELDEGSVDKFDTSFLRKVTSSRVVLQSDLVLWKDPETRAIIERLLGLRRPSLRFGTEFGKSMVKMSLIEVKTGSDGEIRRVCSAIN
