# Supplementary material for: Comprehensive identification, characterization and expression analyses of the class III POD gene family in water lily (Nymphaea colorata)
Source: Front Plant Sci. 2025 Jan 20;15:1524657. doi: 10.3389/fpls.2024.1524657 (PMC11788295; doi:10.3389/fpls.2024.1524657)
Supplement: Supplementary file 1 [file DataSheet1.zip › Supplementary Table 3.xlsx]

## Sheet: Sheet1
Table S3	Details of Motifs
Motif	Sequences	Width
1	MGASLJRLHFHDCFVRGCDGSVLLDSTPT	29
2	DMVALSGAHTIGQARCSSFRBRJYNFTNI	29
3	CPGVVSCADILAIAARDSVVL	21
4	PLDPVTPNRFDNNYYVNLLSRRGLLHSDQALFNGGSTDSIV	41
5	FAAAMVKMGNISVLTGSQGZIRKNCRVVN	29
6	GGPSWDVPLGRRDGRTSSASEA	22
7	LSVGFYSKSCPSAESIVRATVASAVAREPR	30
8	FTGEKDAAPNNNSLRGFEVIDAIKAAVES	29
9	LPSPTSNLDQLISKFAAKGLS	21
10	PSMDPTYAAYLRSKC	15
