# Supplementary material for: Comprehensive identification, characterization and expression analyses of the class III POD gene family in water lily (Nymphaea colorata)
Source: Front Plant Sci. 2025 Jan 20;15:1524657. doi: 10.3389/fpls.2024.1524657 (PMC11788295; doi:10.3389/fpls.2024.1524657)
Supplement: Supplementary file 1 [file DataSheet1.zip › Supplementary Table 4.xlsx]

## Sheet: Sheet5
	Light responsive	Phytohormone regulation	Growth and development	Biotic/ abiotic Stress
NcPOD39	15	27	6	6
NcPOD45	15	23	6	5
NcPOD43	20	26	7	4
NcPOD57	14	15	6	4
NcPOD38	20	12	7	9
NcPOD49	16	13	11	13
NcPOD53	13	13	7	9
NcPOD65	16	26	8	7
NcPOD58	16	15	8	11
NcPOD52	18	26	8	8
NcPOD50	11	18	6	5
NcPOD63	24	17	3	10
NcPOD48	15	12	3	11
NcPOD51	15	12	3	11
NcPOD55	15	12	3	11
NcPOD78	18	9	7	10
NcPOD40	19	27	14	16
NcPOD64	18	20	9	11
NcPOD46	16	16	10	13
NcPOD54	12	17	5	4
NcPOD59	19	23	10	14
NcPOD18	38	17	7	24
NcPOD20	26	14	5	7
NcPOD29	14	8	11	15
NcPOD56	11	10	8	7
NcPOD66	8	7	5	7
NcPOD68	14	14	8	6
NcPOD05	16	10	6	2
NcPOD03	12	6	7	5
NcPOD09	15	13	11	5
NcPOD10	16	17	3	7
NcPOD19	5	1	0	6
NcPOD26	10	14	10	12
NcPOD76	22	22	11	14
NcPOD93	22	6	7	8
NcPOD28	23	20	12	15
NcPOD90	9	8	9	7
NcPOD92	23	24	10	9
NcPOD04	13	10	7	12
NcPOD75	23	36	11	10
NcPOD34	17	10	10	12
NcPOD87	22	12	9	7
NcPOD06	13	17	7	7
NcPOD94	22	22	12	13
NcPOD02	29	15	7	8
NcPOD69	21	11	5	13
NcPOD30	18	19	11	13
NcPOD60	23	16	12	10
NcPOD23	16	10	7	10
NcPOD24	13	13	5	12
NcPOD13	31	14	9	30
NcPOD31	12	9	9	9
NcPOD88	10	11	3	7
NcPOD41	31	19	14	18
NcPOD17	30	25	11	18
NcPOD25	29	26	12	16
NcPOD27	23	14	8	14
NcPOD62	10	12	11	8
NcPOD44	13	9	10	15
NcPOD42	23	16	5	17
NcPOD47	16	17	2	16
NcPOD79	14	7	4	10
NcPOD81	10	7	6	13
NcPOD77	12	12	5	14
NcPOD82	10	7	14	8
NcPOD74	8	10	4	8
NcPOD80	10	6	4	11
NcPOD07	9	10	5	10
NcPOD11	10	9	2	16
NcPOD08	7	6	4	8
NcPOD12	16	14	5	9
NcPOD01	17	5	1	10
NcPOD21	17	21	11	19
NcPOD61	18	15	12	8
NcPOD71	6	9	5	14
NcPOD73	14	19	9	17
NcPOD70	11	13	11	7
NcPOD72	14	9	7	10
NcPOD22	21	19	9	5
NcPOD85	17	8	8	8
NcPOD33	9	8	10	11
NcPOD36	15	9	8	10
NcPOD35	17	11	11	13
NcPOD32	14	9	6	6
NcPOD37	18	11	10	7
NcPOD91	11	6	6	8
NcPOD89	11	19	10	9
NcPOD84	12	10	7	5
NcPOD15	19	11	4	8
NcPOD14	20	14	7	10
NcPOD16	22	18	4	11
NcPOD83	28	24	11	26
NcPOD86	17	11	5	17
NcPOD67	22	16	7	15

## Sheet: Sheet2
		Light responsive									Phytohormone regulation								Growth and development			Biotic/ abiotic Stress
#ID		AE-box	ARE	Box 4	GA-motif	Gap-box	GATA-motif	G-box	GT1-motif	TCT-motif	A-box	ABRE	ABRE3a	ABRE4	AuxRR-core	GARE-motif	TCA-element	TGACG-motif	AAGAA-motif	as-1	CAT-box	DRE	ERE	LTR	MBS	W box	WRE3	WUN-motif
Nycol.J00448.1	NcPOD39	0	1	1	0	0	0	9	2	2	2	11	3	3	1	1	1	5	0	5	1	1	1	1	1	1	1	0
Nycol.J00451.1	NcPOD45	1	3	1	0	0	2	5	1	2	1	8	4	4	1	0	0	5	1	5	0	1	0	1	1	0	1	1
Nycol.J00450.1	NcPOD43	0	3	1	0	0	2	9	3	2	2	10	2	2	1	1	2	6	1	6	0	1	1	0	0	1	1	0
Nycol.J00462.1	NcPOD57	0	2	1	0	0	1	4	4	2	1	5	2	2	1	0	0	4	1	4	1	1	0	0	2	0	1	0
Nycol.J00463.1	NcPOD38	1	3	2	0	1	0	6	5	2	0	5	1	1	1	1	0	3	2	3	2	2	0	0	2	1	2	2
Nycol.J00464.1	NcPOD49	0	3	3	0	0	1	5	2	2	2	3	1	1	1	0	1	4	4	4	3	4	1	2	2	3	0	1
Nycol.J00449.1	NcPOD53	0	3	0	0	0	1	7	1	1	0	4	2	2	1	0	1	3	2	3	2	1	0	0	4	1	3	0
Nycol.J00460.1	NcPOD65	0	2	1	0	0	1	10	0	2	3	8	3	3	1	0	1	7	0	7	1	2	1	0	3	1	0	0
Nycol.J00453.1	NcPOD58	2	0	4	0	0	0	9	0	1	1	6	0	0	1	0	1	6	1	6	1	1	0	1	3	5	1	0
Nycol.J00459.1	NcPOD52	0	4	0	0	0	2	10	2	0	3	9	3	3	1	0	2	5	2	5	1	2	1	0	2	1	2	0
Nycol.J00455.1	NcPOD50	0	1	0	0	0	1	7	2	0	2	7	2	2	1	0	1	3	2	3	1	2	1	0	1	0	0	1
Nycol.J00454.1	NcPOD63	0	9	2	0	1	0	12	0	0	2	11	1	1	0	0	1	1	2	1	0	2	1	0	4	1	1	1
Nycol.J00458.1	NcPOD48	0	1	2	2	1	0	7	2	0	1	5	1	1	1	0	1	2	1	2	0	4	0	0	5	1	0	1
Nycol.J00457.1	NcPOD51	0	1	2	2	1	0	7	2	0	1	5	1	1	1	0	1	2	1	2	0	4	0	0	5	1	0	1
Nycol.J00456.1	NcPOD55	0	1	2	2	1	0	7	2	0	1	5	1	1	1	0	1	2	1	2	0	4	0	0	5	1	0	1
Nycol.I01499.1	NcPOD78	3	1	6	1	0	0	3	4	0	0	2	0	0	0	1	2	4	1	4	2	0	2	0	1	4	3	0
Nycol.J00434.1	NcPOD40	1	7	0	0	0	0	7	2	2	0	10	3	3	0	1	4	6	6	6	2	1	2	1	4	5	3	0
Nycol.J00435.1	NcPOD64	1	2	4	0	0	0	7	2	2	0	8	3	3	0	0	1	5	3	5	1	1	1	0	2	4	2	1
Nycol.J00413.1	NcPOD46	0	7	4	0	0	0	4	1	0	2	6	2	2	1	0	0	3	3	3	4	4	3	0	3	2	0	1
Nycol.J00416.1	NcPOD54	0	3	3	0	0	1	4	0	1	1	6	3	3	0	0	0	4	0	4	1	1	1	0	1	1	0	0
Nycol.J00417.1	NcPOD59	0	2	4	0	0	3	8	1	1	1	8	2	2	0	1	1	8	1	8	1	3	1	0	2	2	3	3
Nycol.B00074.1	NcPOD18	2	4	10	0	0	1	9	2	10	0	6	2	2	1	0	2	4	1	4	2	0	8	2	6	2	4	2
Nycol.B00075.1	NcPOD20	1	5	6	0	0	1	8	1	4	2	5	1	1	0	0	1	4	1	4	0	1	3	0	3	0	0	0
Nycol.B00076.1	NcPOD29	0	6	3	1	0	0	3	0	1	0	3	0	0	0	1	0	4	7	4	0	2	1	0	2	3	5	2
Nycol.J01550.1	NcPOD56	1	3	0	0	0	0	3	1	3	1	1	0	0	2	1	1	4	3	4	1	1	2	0	1	2	1	0
Nycol.K01489.1	NcPOD66	0	0	2	0	0	1	2	0	3	0	2	1	1	1	0	0	2	2	2	1	1	0	1	1	0	2	2
Nycol.K01490.1	NcPOD68	2	6	1	0	0	0	3	1	1	0	2	2	2	4	0	1	3	3	3	2	1	1	2	1	0	1	0
Nycol.A02691.1	NcPOD05	2	7	2	0	0	0	3	1	1	1	3	0	0	1	0	0	5	1	5	0	0	0	0	0	1	1	0
Nycol.A02693.1	NcPOD03	0	0	4	0	0	1	2	2	3	0	1	0	0	0	1	0	4	1	4	2	2	0	0	1	0	2	0
Nycol.A02692.1	NcPOD09	0	2	2	1	0	0	4	4	2	0	4	1	1	1	0	0	6	3	6	2	1	0	3	0	0	1	0
Nycol.A02728.1	NcPOD10	0	0	0	0	0	2	7	2	5	0	7	2	2	0	2	1	3	0	3	0	0	0	0	2	2	2	1
Nycol.B02595.1	NcPOD19	1	0	0	0	0	0	1	3	0	0	0	0	1	0	0	0	0	0	0	0	1	0	0	4	0	0	1
Nycol.B02559.1	NcPOD26	0	3	0	0	0	1	3	2	1	1	2	1	1	0	0	1	8	1	8	1	0	1	1	4	2	4	0
Nycol.I01219.1	NcPOD76	0	7	2	0	0	0	12	1	0	2	9	1	1	0	0	3	6	5	6	0	1	1	3	2	5	2	0
Nycol.C01652.1	NcPOD93	1	3	3	0	0	0	6	5	4	0	1	1	1	0	1	0	2	2	2	3	0	0	0	4	2	2	0
Nycol.B01845.1	NcPOD28	2	8	8	1	0	1	2	1	0	0	3	1	1	3	0	6	6	5	6	1	1	0	1	3	5	4	1
Nycol.C02174.1	NcPOD90	1	1	2	0	0	1	1	2	1	0	4	0	0	1	0	1	2	4	2	3	2	2	0	1	1	1	0
Nycol.C00872.1	NcPOD92	0	7	4	0	0	0	11	0	1	0	9	3	3	0	2	3	4	4	4	2	0	1	0	3	2	2	1
Nycol.A03280.1	NcPOD04	0	2	3	0	0	2	5	1	0	1	3	1	1	0	0	0	4	2	4	1	4	1	2	3	0	1	1
Nycol.I01196.1	NcPOD75	2	4	1	0	1	1	8	3	3	8	6	1	1	1	11	4	4	7	4	0	0	0	1	2	2	3	2
Nycol.H01407.1	NcPOD34	0	6	1	0	0	1	5	2	2	2	3	1	1	0	0	0	3	3	3	4	2	1	0	2	2	4	1
Nycol.C01180.1	NcPOD87	3	5	3	0	1	2	2	1	5	0	3	0	0	0	2	1	6	2	6	1	0	0	2	4	0	0	1
Nycol.A01951.1	NcPOD06	1	4	0	0	0	0	4	1	3	1	3	2	2	0	1	3	5	1	5	1	1	2	0	2	1	0	1
Nycol.E01136.1	NcPOD94	3	9	2	1	1	0	4	1	1	2	4	2	2	2	3	2	5	3	5	4	0	1	1	4	3	3	1
Nycol.A00072.1	NcPOD02	0	8	4	0	0	1	6	6	4	2	4	2	2	0	0	1	4	1	4	2	1	2	0	1	0	3	1
Nycol.M00095.1	NcPOD69	0	5	4	0	0	2	6	2	2	1	6	1	1	0	0	0	2	2	2	1	3	0	3	5	0	1	1
Nycol.H00999.1	NcPOD30	0	1	4	0	0	0	7	5	1	2	8	1	1	0	0	2	5	2	5	4	2	0	2	1	4	4	0
Nycol.J00231.1	NcPOD60	3	2	2	1	1	3	6	1	4	0	5	0	0	1	1	1	8	4	8	0	2	1	0	0	4	2	1
Nycol.B00079.1	NcPOD23	1	8	0	0	0	1	4	0	2	0	3	1	1	1	2	0	2	4	2	1	0	2	2	4	2	0	0
Nycol.B00080.1	NcPOD24	2	6	0	0	0	0	3	1	1	1	5	1	1	0	1	2	2	3	2	0	0	1	2	4	3	2	0
Nycol.D01725.1	NcPOD13	3	11	5	1	0	2	4	3	2	0	4	1	1	1	1	3	3	5	3	1	2	5	2	9	7	4	1
Nycol.H01549.1	NcPOD31	5	1	2	0	0	0	1	0	3	0	1	0	0	1	2	2	3	3	3	3	2	1	0	4	1	1	0
Nycol.C00538.1	NcPOD88	0	4	0	0	0	0	4	1	1	1	3	1	1	0	1	4	0	3	0	0	0	2	2	2	0	1	0
Nycol.J01173.1	NcPOD41	1	11	6	0	0	2	5	5	1	0	6	1	1	0	1	2	8	5	8	1	5	1	2	7	0	2	1
Nycol.B01418.1	NcPOD17	1	3	5	0	1	1	13	0	6	2	10	4	4	0	0	1	4	5	4	2	2	1	1	7	1	4	2
Nycol.B01420.1	NcPOD25	1	2	6	0	1	1	14	0	4	1	9	4	4	1	1	1	5	4	5	3	3	1	0	7	1	3	1
Nycol.B01421.1	NcPOD27	3	3	2	0	0	2	8	1	4	2	6	0	0	0	1	3	2	6	2	0	2	3	1	3	1	1	3
Nycol.J01174.1	NcPOD62	2	5	0	0	0	0	2	0	1	1	2	1	1	0	1	2	4	4	4	3	1	2	1	1	2	1	0
Nycol.J01175.1	NcPOD44	2	1	2	0	0	0	4	3	1	0	3	0	0	0	0	1	5	3	5	2	2	2	2	2	1	1	5
Nycol.J01178.1	NcPOD42	1	3	3	1	0	2	7	2	4	2	6	1	1	0	0	2	4	1	4	0	1	5	2	5	0	1	3
Nycol.J01176.1	NcPOD47	0	2	2	0	0	1	6	3	2	3	8	2	2	0	0	2	0	0	0	2	1	1	3	5	1	3	2
Nycol.I01271.1	NcPOD79	1	4	7	0	0	1	1	0	0	1	1	0	0	1	0	0	4	1	0	3	0	0	2	4	3	1	0
Nycol.I01273.1	NcPOD81	1	2	3	0	0	0	3	0	1	0	2	0	0	0	0	0	5	0	5	1	1	0	3	4	2	2	1
Nycol.I01276.1	NcPOD77	2	3	2	0	0	0	5	0	0	1	6	0	0	1	0	0	4	0	4	1	3	3	1	4	2	1	0
Nycol.I01270.1	NcPOD82	1	4	3	0	0	0	1	0	1	1	0	0	0	0	3	1	2	9	2	3	2	1	0	1	3	1	0
Nycol.I01278.1	NcPOD74	1	1	2	0	0	1	2	0	1	1	2	2	2	0	0	0	3	0	3	1	3	0	2	2	1	0	0
Nycol.I01275.1	NcPOD80	2	2	1	0	0	1	1	2	1	1	1	1	1	0	0	0	2	0	2	2	3	1	3	2	1	1	0
Nycol.A02395.1	NcPOD07	0	1	1	1	0	0	4	2	0	2	2	0	0	0	1	0	5	0	5	0	3	0	0	3	2	1	1
Nycol.A02398.1	NcPOD11	0	1	1	0	0	0	4	3	1	1	3	1	1	0	0	1	2	0	2	0	5	0	0	2	8	1	0
Nycol.A02397.1	NcPOD08	0	1	2	0	0	1	1	2	0	1	0	0	0	0	1	1	3	1	3	0	4	0	0	2	2	0	0
Nycol.A02396.1	NcPOD12	1	3	3	0	0	0	5	1	3	3	4	0	0	0	0	2	5	0	5	0	1	1	1	3	2	1	0
Nycol.F00339.1	NcPOD01	0	6	3	0	0	1	2	3	2	0	2	0	0	0	1	2	0	1	0	0	0	0	3	3	1	2	1
Nycol.B01417.1	NcPOD21	1	3	3	0	1	0	5	2	2	2	5	1	1	0	0	2	10	1	10	0	6	2	1	2	5	3	0
Nycol.J01222.1	NcPOD61	0	7	1	0	0	0	5	1	4	1	4	1	1	0	2	2	4	6	4	2	1	0	2	2	2	0	1
Nycol.M00494.1	NcPOD71	1	1	2	0	0	0	2	0	0	2	3	0	0	0	0	1	3	1	3	1	3	2	2	1	1	5	0
Nycol.M00444.1	NcPOD73	0	0	4	1	0	1	4	1	3	2	4	1	1	0	3	3	5	3	5	1	5	1	2	3	2	2	2
Nycol.M00445.1	NcPOD70	0	2	2	1	0	1	3	1	1	0	3	0	0	0	4	1	5	4	5	2	2	0	0	2	1	2	0
Nycol.M00446.1	NcPOD72	1	0	5	1	0	2	3	0	2	0	3	0	0	0	2	1	3	3	3	1	4	2	0	2	0	2	0
Nycol.B00598.1	NcPOD22	1	1	4	0	0	1	9	3	2	1	6	2	2	0	0	1	7	1	7	1	2	0	1	1	0	0	1
Nycol.C01205.1	NcPOD85	1	3	2	1	0	1	3	4	2	2	1	0	0	0	1	1	3	4	3	1	4	1	1	0	1	1	0
Nycol.H01450.1	NcPOD33	2	1	3	0	0	1	2	0	0	0	1	0	0	0	2	1	4	3	4	3	0	2	2	1	2	3	1
Nycol.H01446.1	NcPOD36	1	3	2	0	0	4	3	0	2	0	2	0	0	0	3	1	3	3	3	2	0	0	0	3	4	3	0
Nycol.H01449.1	NcPOD35	1	2	4	0	0	3	4	1	2	0	3	0	0	0	3	1	4	4	4	3	1	4	1	3	3	1	0
Nycol.H01452.1	NcPOD32	1	7	1	0	0	0	3	0	2	0	2	2	2	1	2	0	0	3	3	0	0	0	0	3	1	2	0
Nycol.H01451.1	NcPOD37	1	5	2	0	0	1	4	3	2	1	3	1	1	1	0	0	4	5	4	1	0	0	2	0	0	5	0
Nycol.C01204.1	NcPOD91	0	5	1	0	0	0	2	2	1	2	1	0	0	0	1	0	2	3	2	1	2	1	1	1	1	2	0
Nycol.C01203.1	NcPOD89	1	2	0	0	0	0	5	0	3	1	4	1	1	0	2	6	4	3	4	3	0	0	4	2	1	2	0
Nycol.C01984.1	NcPOD84	0	3	2	0	0	0	6	0	1	1	5	0	0	2	1	0	1	3	1	3	0	1	0	1	1	1	1
Nycol.D00118.1	NcPOD15	1	1	4	0	0	0	5	5	3	0	4	2	2	0	0	1	2	1	2	1	0	0	0	0	4	3	1
Nycol.D00117.1	NcPOD14	2	4	4	0	0	1	4	3	2	1	5	1	1	0	2	0	4	2	4	1	1	0	0	1	3	4	1
Nycol.D00127.1	NcPOD16	2	3	3	0	0	0	9	3	2	1	11	1	1	0	1	0	3	1	3	0	1	0	0	0	2	7	1
Nycol.C01206.1	NcPOD83	2	11	3	0	0	2	6	3	1	0	3	2	2	3	6	1	7	3	7	1	2	2	0	7	6	8	1
Nycol.C01208.1	NcPOD86	2	6	1	0	0	3	3	0	2	5	2	0	0	0	1	1	2	2	2	1	2	1	1	4	4	4	1
Nycol.K01635.1	NcPOD67	1	5	2	0	0	1	9	1	3	0	6	2	2	0	1	2	3	3	3	1	3	1	2	2	2	5	0
